# Supplementary material for: Preclinical spheroid models identify BMX as a therapeutic target for metastatic MYCN nonamplified neuroblastoma
Source: JCI Insight. 2024 Jul 22;9(14):e169647. doi: 10.1172/jci.insight.169647 (PMC11383371; doi:10.1172/jci.insight.169647)
Supplement: Supplemental tables 1-3 [file jciinsight-9-169647-s202.xlsx]

## Sheet: Patient details
	Sample name	Sex	Age at diagnosis	Risk group	Stage (INSS)	Specimen type	MYCN status
	NB1	M	10 Mo	HR	4	BM	non-amplified
	NB4	M	12 Y	HR	4	BM (relapse)	non-amplified
	M- Male
	Mo- Months
	Y- Years
	HR- High Risk
	INSS- International Neuroblastoma Staging System
	BM- Bone Marrow

## Sheet: Gene_expression_DEseq2_table
gene	ADH_mean_normalized_count	SPH_mean_normalized_count	TUM_mean_normalized_count	SPH_vs_ADH_L2FC	SPH_vs_ADH_PADJ	TUM_vs_ADH_L2FC	TUM_vs_ADH_PADJ	TUM_vs_SPH_L2FC	TUM_vs_SPH_PADJ
TSPAN6	749.831078271249	571.361000663004	554.450337403205	-0.394371688842504	0.370763364443992	-0.43555308281134	0.237968106480882	-0.0411813939688353	0.942923046973891
TNMD	4.90666709784186	0	0.528055150441838	NA	NA	-3.53392865708978	0.363461360363752	1.24978368328382	0.822220408354024
DPM1	656.513016479671	487.808619979456	581.375436158973	-0.430779743100251	0.122424527094802	-0.175665762600685	0.5459572997103	0.255113980499567	0.374327993893305
SCYL3	216.25525498312	221.634847888579	205.489812684541	0.0451747750560857	0.899173475227906	-0.080239656386973	0.759127431919879	-0.125414431443059	0.630437578769946
C1orf112	255.468670139392	172.060264639182	164.575251680324	-0.571268944176719	0.249760863289768	-0.635693779485558	0.132416111795496	-0.0644248353088399	0.926452009459275
FGR	0	0.470628961702889	0.588126966077174	NA	NA	NA	NA	NA	NA
CFH	109.274400274795	22.6617388724756	2.67989927942871	-2.25939143785647	0.0781057190741641	-5.31709283493266	1.32312187622758e-06	-3.05770139707619	0.0108732649793671
FUCA2	368.311487037378	427.887298879492	367.277518408157	0.216888495161447	0.865267079846235	-0.00470888851765931	0.997310101093654	-0.221597383679106	0.851399637672446
GCLC	633.789345496331	550.799991701141	418.735798570571	-0.199087098015173	0.553761178251831	-0.594501770734884	0.010597757055619	-0.395414672719711	0.120449848828669
NFYA	955.521355454772	1165.16526366709	784.807290136506	0.286876646072052	0.610622598615341	-0.284288537740253	0.551547335258705	-0.571165183812305	0.182076507546196
STPG1	46.9182438361519	43.5474608688193	32.5442506544196	-0.0950055424176565	0.919016473291667	-0.543288548010064	0.332448343018637	-0.448283005592408	0.466083024757594
NIPAL3	208.595112303166	264.053244608444	206.739796055397	0.345872239189278	0.578834747772495	-0.0124328529122472	0.986708368940088	-0.358305092101525	0.520079103301844
LAS1L	1503.0470297701	1218.42461311226	1329.32593481813	-0.305674530516168	0.454403781203378	-0.177315532498798	0.639992731732682	0.12835899801737	0.776096858388591
ENPP4	209.438101488969	247.937377807913	208.793096210954	0.249639677129647	0.683164684001529	-0.00281080284422783	0.996957528526938	-0.252450479973875	0.649221690311621
SEMA3F	502.377284245338	768.757125595064	243.072141677995	0.610249793066444	0.241920382528545	-1.04957146626351	0.010852959386054	-1.65982125932995	8.19206091292071e-06
CFTR	0.741041095326741	0	0.184773181126711	NA	NA	NA	NA	NA	NA
ANKIB1	762.334593754309	823.140159153302	500.113111966534	0.112227074264357	0.839469143420714	-0.608406509457559	0.0693035359748309	-0.720633583721916	0.0261349789279081
CYP51A1	1971.87721112098	1291.47455375904	1538.95798161317	-0.609506486786721	0.0514844415057922	-0.357222843318647	0.249320265027569	0.252283643468075	0.472184455303204
KRIT1	585.595186742182	499.498138607752	457.277779515136	-0.228400219880105	0.475262764523877	-0.357553486963904	0.150433202275766	-0.129153267083799	0.695973139569546
RAD52	324.928601331901	310.48404252295	292.151466813051	-0.0608591420997266	0.943239746134625	-0.151891498692712	0.806173479439793	-0.0910323565929856	0.904903363552929
BAD	339.83354496235	329.741319466411	506.314736328368	-0.0430108794183852	0.962824479299308	0.577684994880594	0.273360358988862	0.620695874298979	0.248544591863548
LAP3	948.87738901767	773.953069514653	769.792991703817	-0.292817821976821	0.52620889558343	-0.300551852085778	0.439247127093334	-0.00773403010895663	0.990829961232745
CD99	415.91634786346	357.952028972223	191.086818728311	-0.219812723457944	0.811095088848154	-1.12580589042367	0.0463543329228402	-0.905993166965728	0.129903049634277
HS3ST1	8.63174965648586	6.88543510125012	35.8200026351079	-0.432829056077981	0.789393107802517	2.05891533805354	0.0307969390908833	2.49174439413152	0.00680831434811297
AOC1	1.76885439259109	1.99551270149627	5.01856851884057	0.0232535789013065	0.993649864916626	1.4558118085776	0.224962713831559	1.43255822967629	0.228710782469402
WNT16	20.0338532975603	1.46577421933958	2.65070684753321	NA	NA	NA	NA	NA	NA
HECW1	37.5708187859202	26.2718226291478	38.5945322403693	-0.511473000671836	0.616634499573361	0.031972587373919	0.976866754012019	0.543445588045755	0.549041467539599
MAD1L1	483.983433222842	465.990050314651	396.433091374326	-0.0547124021290833	0.951438830035643	-0.286464894583062	0.62103966464422	-0.231752492453979	0.728791289317139
LASP1	3231.48033805295	1002.6912610715	703.138466525656	-1.68780137302711	0.00200900557014919	-2.20063630129257	7.22268895240681e-06	-0.512834928265457	0.439696769682199
SNX11	345.603997850252	402.105112378885	382.968536068511	0.220330058843344	0.561925728279759	0.145297515307722	0.673356621239316	-0.0750325435356219	0.863495491169531
TMEM176A	88.6266799348005	238.019324505384	83.2222267396069	1.42848509100227	0.0439782817751306	-0.0941948759734019	0.922773669367355	-1.52267996697568	0.0151249442454752
M6PR	862.421530794767	524.383291209405	386.628028370882	-0.715665226135231	0.242417532240019	-1.1577608135962	0.0173593105696093	-0.442095587460969	0.473244831588156
KLHL13	1192.03474001772	3043.11867086826	508.515615171023	1.35227680165513	0.00613821107603565	-1.2288278182021	0.00786017741727925	-2.58110461985723	1.32568947728254e-10
CYP26B1	101.334980909043	154.660900602224	71.0325904169436	0.610291212454498	0.568023169331873	-0.513229997522843	0.583890389043233	-1.12352120997734	0.175359975724882
ICA1	2985.65747732647	2191.69433482983	4364.30452722289	NA	NA	NA	NA	NA	NA
DBNDD1	503.375282282828	812.158333756011	782.419116971978	0.691322231313387	0.284951526349469	0.637384206182684	0.26117669555269	-0.0539380251307034	0.952511115360916
ALS2	871.040960723325	665.665950653581	435.07042406524	-0.387001343872434	0.48789916027113	-1.00156748183379	0.0113971168215501	-0.614566137961354	0.165281932143792
CASP10	13.7349382103672	7.10876029302709	0	-0.949436955138673	0.639530610652109	-6.28992786421466	0.000121141611777898	-5.34049090907599	0.00166489033141588
CFLAR	299.442643505544	412.464413673703	391.714323100573	0.460719849489336	0.52166076416642	0.385672977547263	0.537778607830687	-0.0750468719420736	0.931820105589947
TFPI	52.747859564161	42.5667744454822	2.00748803407618	-0.307893736908667	0.890569094161057	-4.786685719573	0.00014503312367728	-4.47879198266433	0.000353701746504625
NDUFAF7	481.353841180294	497.989994802771	468.638276571165	0.0425255064340089	0.933216064625578	-0.0379552189508745	0.92341301706672	-0.0804807253848834	0.848144775630321
RBM5	1788.97274863894	2262.13413481168	1884.72969968669	0.337197868300712	0.253372194314382	0.0751258888621145	0.820791726374571	-0.262071979438597	0.352623395664246
MTMR7	137.050448981279	290.373351226469	318.373649738462	1.09102666881124	0.0267599546687329	1.2194307900049	0.00526983237143849	0.128404121193657	0.860473594480906
SLC7A2	1027.69346886245	730.603392728173	654.285627675556	-0.491402143779486	0.33399264531136	-0.651703425405376	0.115670750016924	-0.16030128162589	0.788413822557424
ARF5	1938.31407635077	1852.62321031138	2616.11445196871	-0.066169293081555	0.925256847976988	0.432821699840393	0.289566480420007	0.498990992921948	0.222972530068582
SARM1	306.932586465467	483.553643057949	407.679434559045	0.660068951776354	0.126818572253191	0.411683603080906	0.324538629250685	-0.248385348695449	0.61387027402937
POLDIP2	2899.60875368876	2469.16972896776	2884.42303967529	-0.231759834515327	0.328466808799307	-0.00776643799853624	0.97875424417744	0.22399339651679	0.294023140345272
PLXND1	688.37801016574	514.966236579592	153.165579990182	-0.418224923662889	0.574424642770683	-2.16883604193386	6.34692390883929e-06	-1.75061111827097	0.000277117280007875
AK2	1451.37156346757	1211.70240340629	1422.68216842834	-0.261530985380441	0.391649127827248	-0.029445637773415	0.933047132460132	0.232085347607026	0.407789675840243
CD38	4.09388954625958	1.6077184238899	1.63954108350534	-1.25056504899021	0.434931725432982	-1.32758180305983	0.325312195232739	-0.0770167540696153	0.972921730092344
FKBP4	5445.6815397916	4978.3712418071	5040.11178783426	-0.129219168982698	0.724668989126159	-0.111526182266911	0.722524654572192	0.0176929867157872	0.966512469311864
KDM1A	2990.48427144416	3697.22411247285	3436.78739827288	0.306370339589141	0.226640135426661	0.200775966797916	0.397910074282967	-0.105594372791225	0.720704923108905
RBM6	2885.87118987243	4236.10657333739	3916.60940516526	0.553154448101111	0.347336275711677	0.440661874246648	0.402178558995986	-0.112492573854462	0.880990170209931
CAMKK1	707.398562073298	554.130691795465	628.762580274469	-0.352536592537477	0.750196599278787	-0.169220576343374	0.866431424300852	0.183316016194103	0.874165249875158
RECQL	358.688045776127	297.77065800511	253.909204636158	-0.265901002396735	0.795925052111723	-0.497896404637512	0.50875737531745	-0.231995402240778	0.810027960909488
VPS50	332.27221514211	320.690397762057	222.089217913825	-0.0530220907536919	0.890511448288617	-0.577911550266565	0.00514498204747567	-0.524889459512873	0.0118197212717409
HSPB6	38.3290499009602	11.1395017925002	16.1513092269846	-1.80833118969386	0.121830421885078	-1.2705598151445	0.243912580230764	0.537771374549364	0.710307515843736
ARHGAP33	368.969936849709	842.749298939648	1078.96365374191	1.19101551378389	0.0995729622641255	1.54905620829438	0.0113541756550946	0.358040694510488	0.683200620457946
NDUFAB1	1633.42844844209	1701.03077414484	2449.65025541852	0.0581583523232662	0.936026263188199	0.585095155229925	0.139537319865783	0.526936802906658	0.204232061121915
PDK4	25.030460941334	10.9564888940586	2.40780230383455	-1.19002797737642	0.437314056715639	-3.46481282426043	0.00307979290386247	-2.27478484688401	0.081387451879494
SLC22A16	20.5659712286563	6.86513405170239	10.2143909318842	-1.71283035989045	0.0641436633250292	-1.01567801999747	0.248976761426787	0.697152339892982	0.517744303256984
ZMYND10	23.5907967726343	48.9043214097752	37.0642301230186	1.04495654568853	0.237218801171151	0.658495158306915	0.433468598876331	-0.386461387381616	0.697608214191966
ABCB5	4.05976574158072	0	0.294063483038587	NA	NA	-3.95103755296841	0.237101922997627	0.561437883270624	0.922218185882395
ARX	1.28358402646585	0	0.756769051973664	NA	NA	NA	NA	NA	NA
SLC25A13	1047.08569295509	1043.83204197453	770.195934766984	-0.00345358011791748	0.997774146989043	-0.442626322883556	0.327083037626633	-0.439172742765639	0.355930814907579
ST7	457.258517968446	289.011055411648	309.078200175291	-0.65648603396113	0.0993168320348733	-0.567034621032665	0.117934166560631	0.089451412928465	0.875263317766987
CDC27	1643.44013541594	1638.29818676596	1432.99703423678	-0.00384661721442236	0.993473659692613	-0.197550352808773	0.358205991145294	-0.19370373559435	0.395603524378244
SLC4A1	0.320896006616462	0.56934932121479	0.920853403649452	NA	NA	NA	NA	NA	NA
CALCR	0	0	0.418764848529962	NA	NA	NA	NA	NA	NA
HCCS	508.916202571485	343.569154878036	287.17267441362	-0.566783739684624	0.216104525483262	-0.825871494272944	0.0267761060262835	-0.25908775458832	0.6041099720995
DVL2	1391.20466227377	1062.80300320185	971.683861185401	-0.388742816677355	0.0844792104242975	-0.518619929116158	0.00666138413204771	-0.129877112438803	0.627749064363045
PRSS22	0.498599068435944	0.125498075975404	0	NA	NA	NA	NA	NA	NA
UPF1	1707.82410149375	1756.47544948733	1321.11058017215	0.0393965330907896	0.912071899107741	-0.371036851598777	0.0544155136480035	-0.410433384689566	0.0301012319317095
SKAP2	34.480798087378	89.1531767960134	1.83516759399085	NA	NA	NA	NA	NA	NA
SLC25A5	3981.42807819114	3208.33121339345	2949.20672113696	-0.310805145258598	0.337223816140752	-0.432671313119423	0.097821801511931	-0.121866167860825	0.739215769721478
MCUB	132.615894979771	93.7007480041477	54.2397176066793	-0.504059341615625	0.47594796586509	-1.3002780991903	0.0102540355722481	-0.796218757574679	0.162420242083531
HOXA11	5.69233813331808	0.359346830658376	0	NA	NA	-5.01538988244526	0.259501348431036	-1.2416461204847	0.854458329626831
POLR2J	462.04133971475	459.148195482132	552.419892509051	-0.014020147049198	0.984179976861092	0.257428241880211	0.520448222768135	0.271448388929409	0.520187967141544
DHX33	1103.54175082049	1026.64594631955	880.260355600822	-0.103867416951941	0.830561121067579	-0.3263680532273	0.316435939279635	-0.222500636275359	0.552355948314857
MEOX1	13.7434820232648	21.7667880746712	0.104012536040451	0.664798866893713	0.806702578778821	-5.71351769474579	0.00266545450324736	-6.3783165616395	0.00061709997490249
THSD7A	413.920858940057	1121.53501744682	899.592475513823	1.43949337578934	0.00638472678313941	1.12126236061908	0.0273046296718431	-0.318231015170262	0.646349225211045
LIG3	850.771555008553	855.144797660449	697.239812432845	0.0100199119878818	0.984959484761452	-0.287732030147228	0.30083751616578	-0.297751942135109	0.300716928335075
RPAP3	529.404514278084	490.180443525223	539.121492439594	-0.109085991872066	0.772618787075278	0.026326203252202	0.94251734187055	0.135412195124268	0.681341006339861
ACSM3	27.7397920224225	23.2926287359	4.74319919253547	-0.253643626507807	0.840115281759681	-2.56195689717166	0.000731142550570143	-2.30831327066385	0.00269918647648373
AC004381.6	184.821225605372	259.360188890363	259.139719096435	0.493313899251545	0.393830052161559	0.490435055723386	0.319335157668328	-0.00287884352815862	0.998613684059975
CIAPIN1	1525.89955955479	1530.03636287212	1510.58674079963	0.00405984980648723	0.992250449453499	-0.0142521754966604	0.958262760404362	-0.0183120253031476	0.952511115360916
SPPL2B	1385.82085615988	1589.6379002926	1289.30332407098	0.197319962839646	0.835432570466827	-0.103793038335875	0.899042458144756	-0.301113001175521	0.706820953267373
FAM214B	153.26780447048	147.827547635016	66.8036290821477	-0.0668203197580462	0.943762580527377	-1.19911627507239	0.0140869534865531	-1.13229595531435	0.0214885866819721
COPZ2	42.481014325437	26.04166939579	29.8532847110431	-0.710393621018672	0.460214555637757	-0.525538156736759	0.537812568715138	0.184855464281913	0.874214660914702
PRKAR2B	493.704103757233	475.801031673913	576.496830485679	-0.0489817236801496	0.942543863362561	0.225095562058744	0.609380881991304	0.274077285738893	0.546050206820902
MSL3	439.556510364284	420.468517955289	418.888017634418	-0.0634962641298063	0.855927142619236	-0.0693095726413232	0.805421974113067	-0.00581330851151694	0.98831856064779
CREBBP	790.75167540521	689.265002610302	593.345862831062	-0.201528921623407	0.564177432464476	-0.413996365302684	0.109855604695223	-0.212467443679276	0.494710965723335
TSPOAP1	527.571874456776	1056.79053322841	1688.88413358856	1.00269212811317	0.177838985475906	1.67966879551581	0.00470819735799914	0.676976667402643	0.358364637037838
MPO	0	0.615508776553476	1.60957440030508	NA	NA	NA	NA	NA	NA
PON1	0.766784819065071	0.125498075975404	0	NA	NA	NA	NA	NA	NA
GCFC2	465.599471026943	466.764916043884	458.559896147817	-0.00231584858463808	0.997840830355328	-0.0213811364423221	0.963855529639458	-0.019065287857684	0.971269835719102
WDR54	664.60540593865	916.469941256931	1268.38482790987	0.463977450223341	0.502252901153044	0.933260058954003	0.0684446167368694	0.469282608730663	0.446143823022807
CROT	131.166960253611	134.628950620469	104.973867923936	0.0282209719393761	0.975854734916959	-0.322939113632449	0.5725265751016	-0.351160085571825	0.558893569413793
ABCB4	22.3443552766939	129.377067703283	6.33330518480229	2.5241712354783	0.000534973737092136	-1.85932386564193	0.0181255194341139	-4.38349510112024	2.94510887082711e-11
KMT2E	736.778129308964	881.514343823147	951.346530465702	0.260529463334365	0.4185531152191	0.368540036297648	0.150469768617702	0.108010572963283	0.762054762887707
RHBDD2	1061.79814686355	1113.64929437258	1234.89508361293	0.069667281395283	0.93619918832282	0.218422793705634	0.710084131762258	0.148755512310351	0.83215717269881
SOX8	16.3463349769271	1.08384700437041	0.767622381332461	-3.88272174015915	0.145603306605441	-4.44263748291256	0.0591225954291071	-0.559915742753408	0.891871357784585
IBTK	1048.01925552065	730.446691192399	612.043161866408	-0.517912672119983	0.0391678382145731	-0.775629691780757	0.000275536803710619	-0.257717019660774	0.343307266528475
ZNF195	1194.33266389597	1353.45094758255	1435.37453226021	0.179899610391893	0.674238303670379	0.265613770447962	0.42625670554603	0.0857141600560688	0.851831742090069
MYCBP2	1323.34853351997	1492.36938592592	3132.84327281781	0.174462709297352	0.647635982001617	1.24354415038378	7.35729038976995e-08	1.06908144108643	2.12191082517906e-06
FBXL3	269.636471426882	157.435221392152	273.808258025347	-0.767396038651684	0.0927410567902205	0.0234042937339982	0.970598902172146	0.790800332385682	0.0507483766889274
ITGAL	7.87600770395577	49.1304049490253	58.4094627623531	2.71350851591825	5.82212334215071e-07	2.96426006757037	9.86032268620798e-09	0.250751551652118	0.719826072063133
PDK2	253.874880778211	217.594800887476	202.573103068701	-0.213528488347547	0.655821489920024	-0.327818522731444	0.378012511996618	-0.114290034383897	0.818543117331075
ITGA3	2058.13844917082	454.042469274462	183.371085854018	-2.18076384843812	0.0173949191927375	-3.48906097697565	8.47818438896106e-06	-1.30829712853753	0.163824759547543
ZFX	313.416843320591	274.50734986161	357.313554172602	-0.189138744678605	0.573263348136387	0.188646693539505	0.50394236392339	0.37778543821811	0.136475189991616
LAMP2	866.471124362508	557.559847264423	327.361399053445	-0.634165407029851	0.231774140052562	-1.40342181235936	0.000478671120563711	-0.769256405329508	0.0870526902780265
ITGA2B	121.684164389568	261.512767390989	165.318292312069	1.10649951222913	0.172300043641072	0.444677634137438	0.597660635665318	-0.661821878091694	0.421056264506554
ASB4	0.249299534217972	0.177090518357042	0.184773181126711	NA	NA	NA	NA	NA	NA
GDE1	504.716090473438	444.12409043989	360.695322327263	-0.18049856057163	0.603721848995895	-0.484695062041714	0.0476435316301382	-0.304196501470084	0.274942991382157
C19orf60	406.994440096662	485.511393278423	528.92463525382	0.251672696548262	0.809690223863814	0.379199750828599	0.63558780724494	0.127527054280337	0.906221523459665
CRLF1	6.38707736850003	21.7338368732187	3.07455679304575	1.79024261410795	0.0407425433288472	-1.02957193402275	0.307734980393304	-2.8198145481307	0.00027455045539525
OSBPL7	432.197921759293	514.248616437083	471.844502337679	0.24823524972589	0.816122467642696	0.127240062951604	0.891465099428435	-0.120995186774286	0.91376948842938
TMEM98	2324.85194838604	1239.36906782935	996.800900007463	-0.907715282317668	0.15870119127076	-1.22213055694997	0.0227243094120166	-0.314415274632302	0.677657654594374
YBX2	0.247013698442247	0.825450716867966	0.369546362253423	NA	NA	NA	NA	NA	NA
MAP3K14	236.250944123701	262.02734908156	266.063550338087	0.149778677375663	0.624575842921662	0.167945206587642	0.50332290809617	0.0181665292119794	0.961171524200906
ABCC8	300.723787204152	192.918908136732	744.551379164703	-0.641278029660815	0.403189911628432	1.30734549110139	0.0216617471121406	1.9486235207622	0.00018423873766201
CACNG3	214.679428426413	22.2730928048204	217.482289204856	NA	NA	NA	NA	NA	NA
TMEM132A	4161.74983132484	5667.03002574222	3573.81746245259	0.445327474433579	0.460851858326437	-0.219588359956304	0.703327897956044	-0.664915834389883	0.168674496562924
AP2B1	3963.02772456642	4863.13681169125	3441.91588010771	0.295748484587092	0.508758634950187	-0.203349495245227	0.615214849373362	-0.499097979832319	0.154083546757748
TAC1	17.5314541930281	4.9460545854681	1.96762859420295	NA	NA	NA	NA	NA	NA
ZNF263	529.490916185881	400.17186535325	594.429661492686	-0.40620367264177	0.188100754232255	0.166618991948371	0.598205117877839	0.572822664590141	0.0228744255326925
CX3CL1	30.62880447442	51.3405446250261	109.01533565167	0.750144292772745	0.393711269287912	1.8366177890294	0.00349953687439268	1.08647349625666	0.114360191025757
SPATA20	726.2957671736	1099.93117309818	752.036974124168	0.598481788488156	0.300820715440841	0.0508292735308905	0.94251734187055	-0.547652514957266	0.300203427629655
CACNA1G	108.00796163085	328.143378068888	79.589831937218	1.60028579177788	0.217441057774423	-0.43981094833328	0.759127431919879	-2.04009674011116	0.060108967411674
TNFRSF12A	254.525773041019	2.93001536576473	2.88298762701899	-6.52756358725376	1.35158374453919e-09	-6.49856946499163	4.68955528826543e-10	0.0289941222621332	0.991559623805812
DLX6	104.664123088568	135.802218821954	73.6499008668177	0.367189754347263	0.465982167388399	-0.52035568295535	0.199159839595857	-0.887545437302613	0.0142171152910493
MAP3K9	253.797254292193	327.901393786916	217.981219049882	0.373705765086212	0.499821920424369	-0.220776385123292	0.668278805075163	-0.594482150209504	0.176980430308718
RALA	970.53279459078	931.600981506379	979.165414365638	-0.0568149854894284	0.832160695536968	0.0139458761047015	0.95480543500081	0.0707608615941299	0.765297935822665
BAIAP2L1	188.830307444223	32.6676962761343	30.1533366071692	-2.51467653638294	1.65206386845541e-08	-2.65385385077405	7.11238057041811e-10	-0.1391773143911	0.866254969889228
KDM7A	174.858651405981	305.783262601619	384.53325344811	0.814807803970435	0.0364581516578497	1.14004092654673	0.000604660841814187	0.325233122576291	0.453944746717681
ETV1	407.303418407228	834.422124419776	17.2562180377205	1.03393123220358	0.287861875464052	-4.55047532822203	8.03646482668624e-11	-5.58440656042561	8.93003716126139e-18
AGK	713.68270103244	643.295433783525	551.638819598847	-0.151072786517751	0.61949425554186	-0.372480840710979	0.0860924803837534	-0.221408054193228	0.381528336492098
ALDH3B1	104.95659356599	46.5862516541678	40.940217965964	-1.19749627873847	0.0433027301483394	-1.36364209276511	0.00913946462193922	-0.166145814026645	0.850363686795412
TTC22	5.98348858633401	5.73848778673906	8.35070991162456	-0.0433247218954567	0.990385636355264	0.458349016603485	0.820199777081663	0.501673738498941	0.821187291263056
PHTF2	879.852627760704	534.837953251382	584.645513855828	-0.718212325297534	0.0719401131951409	-0.589337557671787	0.111154952643191	0.128874767625747	0.812127684550046
FARP2	469.895774722952	279.779917683092	267.279705013846	-0.746356318441613	0.170091234147043	-0.815946238469022	0.0817911388058011	-0.069589920027409	0.92919060437246
USH1C	8.25322788313676	19.5651575539274	26.3342620038853	1.24699850802666	0.407608897592883	1.66292363472021	0.169247607005336	0.415925126693555	0.805337771151774
GGCT	782.783301087635	652.886512071386	1597.17817445326	-0.2625676395621	0.717318809470711	1.02957142108088	0.0289060201435528	1.29213906064298	0.0037995296308528
DBF4	521.17717967016	565.298179785919	537.999227132223	0.11504349635089	0.838571710912179	0.0453937027290072	0.9274357739878	-0.0696497936218829	0.901666644761
TBXA2R	1.25365494351971	0.596127037678293	0.428681541276057	NA	NA	NA	NA	NA	NA
IFRD1	1129.46728671243	972.540212849924	958.124877728405	-0.215600653863615	0.607685162559601	-0.236432052957636	0.49555701547264	-0.0208313990940202	0.967583676592012
COX10	453.820239724611	359.108011965595	419.267292140775	-0.329985883513917	0.230380926825547	-0.116016475182191	0.685509952325994	0.213969408331725	0.43324279902068
GTF2IRD1	1179.59145647638	1598.39817621081	1321.91657033548	0.438060487252173	0.206839694243028	0.164475981312002	0.649013220345284	-0.273584505940172	0.431815277050472
PAF1	686.94374309102	625.551664701323	711.892880318756	-0.137698720553584	0.717867627006112	0.0519770195762027	0.884979825075136	0.189675740129786	0.554635654758031
VPS41	874.805867671115	854.655931220516	723.887156581286	-0.0337448155553206	0.940358388973381	-0.273014765737775	0.303419948371104	-0.239269950182455	0.404593957191442
ARHGAP44	265.267940453945	232.53463938476	289.526088062763	-0.192406803385318	0.716624536862632	0.126856439989753	0.790593598811779	0.319263243375071	0.454249279967053
ELAC2	2265.62821473155	2212.72610839071	1720.53286062295	-0.0356982156229791	0.938717616832061	-0.397501781356734	0.113560538473745	-0.361803565733755	0.166186727612365
SCIN	74.1274843915121	0.172565442863743	29.7343876948687	-8.12365800965788	1.92913844745601e-08	-1.31567590605941	0.278678384016768	6.80798210359847	1.70803778059409e-06
ARSD	145.400449208568	195.728887814787	214.506217803064	0.424924218026101	0.338932828800977	0.56458442390688	0.117751048273736	0.13966020588078	0.787037352201661
PNPLA4	195.158035569999	189.85901078231	187.073037901073	-0.0297494046935887	0.9536644791524	-0.0595942884454067	0.875244015921426	-0.029844883751818	0.947821672478801
MYH13	58.1562367101519	55.1142881288656	72.8327012419292	-0.0795073085798931	0.938717616832061	0.314955713594937	0.638410238036662	0.39446302217483	0.567511993290057
ADIPOR2	1308.61033906438	896.308666212264	920.582498804315	-0.544522284785295	0.0482109801056712	-0.508038328722167	0.0428064625494148	0.036483956063128	0.931820105589947
CDKL3	68.5120345973007	85.1721543171299	104.834328913019	0.31342596606873	0.581041383823477	0.625437537861838	0.137179156413676	0.312011571793107	0.535499489217929
UPP2	0.641792013232925	0.574515115159083	1.07152136446317	NA	NA	NA	NA	NA	NA
PRSS21	0	0.354181036714083	0	NA	NA	NA	NA	NA	NA
MARK4	466.180010762573	505.715944400191	554.625213782205	0.119200176194474	0.889880684219322	0.251904362170171	0.680725990563986	0.132704185975697	0.863886353141118
PROM1	1012.81386212127	433.575773109377	38.2857495872932	-1.2244141849167	0.296126545804834	-4.72103083049051	1.45674200538747e-08	-3.4966166455738	2.54759382635798e-05
CCDC124	1432.973166695	1467.07752538889	1579.48455553509	0.0324672913315282	0.960779601445189	0.140648769508075	0.759127431919879	0.108181478176547	0.840650977308861
PAFAH1B1	2624.78080653812	3594.49211112435	2975.24837878259	0.454529563163707	0.0380707761081533	0.181309824024483	0.439739674397351	-0.273219739139224	0.22125471434662
NOS2	24.1187534813857	48.7301563382926	60.7564124588401	1.01508613955248	0.21009105191628	1.33356199658833	0.0458154472081116	0.318475857035849	0.734693063722319
DNAH9	4.25757782832203	2.79863467006589	5.12420747977159	-0.575418013619291	0.748782978409693	0.248138004062748	0.874894995224466	0.823556017682039	0.577270967264454
KIAA0100	4462.68542460565	3924.83750551763	2940.76830250169	-0.185208752600351	0.534759150330798	-0.601816060767921	0.00307423280704527	-0.41660730816757	0.0556490522885501
SLC13A2	0	0.172565442863743	0.104012536040451	NA	NA	NA	NA	NA	NA
GAS7	322.769501517551	34.4250789260699	17.5855562132036	-3.23294162488753	3.38419928009852e-07	-4.19155261347065	5.61936955272226e-12	-0.958610988583113	0.229875036201555
TRAPPC6A	150.461339488081	114.264060198157	133.686800493571	-0.394932228833138	0.519108267165699	-0.16735069794722	0.781581135380405	0.227581530885918	0.719385727753213
MATK	1656.14828408007	552.761261730367	1244.39889224433	-1.58333632550797	0.0969426988203748	-0.412176438494602	0.702650474815463	1.17115988701337	0.203988373714251
CD79B	0.766784819065071	1.8333196817135	2.31377142263729	NA	NA	1.60802999479653	0.439557307130069	0.261388910689114	0.92421525320009
SCN4A	0	0.182256312301334	0.294063483038587	NA	NA	NA	NA	NA	NA
ST7L	178.243412726016	163.796800545647	206.0096949568	-0.126240363018537	0.669668388443792	0.213300230042042	0.337216239520713	0.339540593060579	0.0988744523153762
TKTL1	0	0	0.369546362253423	NA	NA	NA	NA	NA	NA
PAX6	18.0406502836504	15.1212007466248	21.2850197303777	-0.269435237832377	0.752358091478032	0.262628130245475	0.702611035101389	0.532063368077853	0.411120784373905
RPUSD1	503.248884010618	337.409772971584	295.781712119754	-0.578943764358887	0.388009864615854	-0.765834515855601	0.1574286107141	-0.186890751496714	0.810448857520624
RHBDF1	143.22260108734	49.3110960112899	11.8471467729325	-1.54487675073876	0.0694518606546642	-3.59632537826434	2.98384257215819e-07	-2.05144862752558	0.00674676411327088
LUC7L	1149.18603620353	1520.68624411818	1587.30074302397	0.402869779314489	0.581208316544577	0.466210879496087	0.439470258645369	0.0633411001815982	0.942508355006802
CACNA2D2	312.241304853452	772.714606940143	377.080018048746	1.30921930094117	0.127178888969342	0.273301146091737	0.787832726566215	-1.03591815484943	0.20352765702038
BAIAP3	23.0150249926496	32.0761321664005	23.8710612965682	0.497788126772079	0.736665554366503	0.0751244777397075	0.960205986310557	-0.422663649032371	0.764448653338186
TSR3	357.447121036265	296.723451531414	335.671095606964	-0.270877261135641	0.582930852244532	-0.0884580622413065	0.857321706416558	0.182419198894334	0.712459291387972
PIGQ	528.789707446377	529.20603407256	372.953143297179	-0.00268061401114511	0.998484190237703	-0.503147767911265	0.374232435814333	-0.50046715390012	0.403492776963968
CRAMP1	522.469016711894	670.261495558658	565.270610728556	0.356936308800215	0.126597178630394	0.111740426299744	0.662017446147558	-0.245195882500471	0.286066458439387
TEAD3	954.460997164789	349.536327480191	210.84619476244	-1.45145948748427	0.00384754153529208	-2.18017200267045	8.59083595229058e-07	-0.728712515186171	0.178005988333504
DNAJC11	561.946728573883	429.74000456537	310.549897272814	-0.386162158893644	0.419290346707938	-0.856234956262993	0.0148294317361919	-0.47007279736935	0.248202148060766
MYLIP	354.880793982411	207.313003936147	207.360702685544	-0.782253554299255	0.566616068329752	-0.776287712788185	0.500729914977966	0.0059658415110698	0.99868985409559
NOX1	19.1626918799724	17.2691342140566	20.7595914387658	-0.182250217668274	0.900277568114807	0.1272965532682	0.911814872051274	0.309546770936473	0.794513974162985
E2F2	274.21237617763	324.314370208318	410.76277292117	0.239931920656874	0.690079522759723	0.581951504740958	0.171982675320626	0.342019584084084	0.491870136392476
PSMB1	3259.74340388238	3146.55417127581	3803.9516583947	-0.0511384433940526	0.939027510031429	0.222781277934445	0.60703779019577	0.273919721328497	0.538029050182287
SYN1	541.923366792109	924.090160346667	834.550585523246	0.770751761499353	0.577901615033818	0.623445920988943	0.609952386609405	-0.14730584051041	0.930612965940691
JARID2	866.701441881083	1395.81272943269	1150.76905743297	0.688848711964166	0.0839776818769784	0.408875440641674	0.297280801655104	-0.279973271322493	0.530914664897654
CDKL5	150.569923348278	192.459841466094	101.451061998685	0.354911422108587	0.670875134762683	-0.571058771764391	0.375821585196043	-0.925970193872977	0.120449848828669
CAMK1G	31.2799370621011	174.8112895827	89.8432232882452	2.48033181570513	2.32094557427803e-08	1.51326710227721	0.000945591025676491	-0.967064713427917	0.0372326799588502
CDK11A	170.747082465305	224.577204286937	210.683954467897	0.383101355952632	0.492194269069029	0.302400486144773	0.538755553314576	-0.0807008698078586	0.906790522215993
NADK	556.536987447813	470.991583307272	393.763612699118	-0.239161347950335	0.206980458193892	-0.498559093801669	0.000651768939469503	-0.259397745851333	0.119851493369467
TFAP2B	29.3981258803287	1.04359544686133	5.66606128171834	NA	NA	NA	NA	NA	NA
TFAP2D	0.641792013232925	0.177090518357042	0	NA	NA	NA	NA	NA	NA
DLEC1	9.19929177425075	9.75765181953252	4.47046337794456	-0.00593786016816543	0.997840830355328	-1.09993075017017	0.212418729339765	-1.093992890002	0.230551789880486
CYTH3	758.961562845158	775.190935814197	717.794915216212	0.0315460452397999	0.973613361862314	-0.0810672218471202	0.906120279943439	-0.11261326708692	0.885692984400689
ADAM22	381.929835528794	839.521547076395	490.025835649367	1.13959443982007	0.00238451115221458	0.361784258003333	0.397276014684857	-0.777810181816739	0.0347429480256126
SYPL1	587.436811740235	198.960195624294	131.888713323956	-1.56128171953228	0.0122085050071961	-2.15347789856902	7.95090407045024e-05	-0.592196179036744	0.413406553643067
CYB561	250.762587021515	632.484188802613	580.29749470712	1.33503030331397	3.73873047652208e-07	1.21054439175607	2.12305613405504e-06	-0.124485911557902	0.763692062761573
SPAG9	3882.85973604162	5130.04108528982	4100.00082739161	0.402189536508473	0.430371000604083	0.0785584245179997	0.885908169525117	-0.323631111990473	0.49741699143392
CELSR3	954.218678710882	1299.93981312073	1542.03791428799	0.445486395070755	0.317406543294599	0.691665021575281	0.0496859185885729	0.246178626504527	0.592448465403905
AASS	288.591122304491	59.8723615188291	13.9669508045347	-2.26850533701023	0.0297204932853918	-4.36485821933575	7.39058319420683e-07	-2.09635288232552	0.0336463692046985
PLEKHG6	8.50959814254362	8.95041110606289	1.86145900013712	0.0800363235219928	0.973528242916859	-2.20921176870588	0.102623309435383	-2.28924809222787	0.0948535283658666
SS18L2	266.894502503177	291.995890239269	463.663199222832	0.120616349249094	0.83353649743567	0.796209708858298	0.0172026797833066	0.675593359609204	0.0496871598762864
MPND	545.333713589457	328.500990528082	405.718387366929	-0.73361968538213	0.154344142006555	-0.425314965086634	0.395253679101438	0.308304720295496	0.591102373321183
MGST1	399.52075561944	265.761143535849	50.9509921754171	-0.588908766472803	0.659520014249847	-2.96838716593794	0.000452870864956418	-2.37947839946514	0.00601060050473378
CRY1	586.284743128566	552.176385659013	441.447377660275	-0.08554092916981	0.872030263678747	-0.407896426464102	0.21799069281225	-0.322355497294292	0.377245445957419
PGLYRP1	0.755055875083769	1.09673651924361	0	NA	NA	NA	NA	NA	NA
NFIX	884.557008934471	171.180383901604	43.7227009595277	-2.37339086408231	0.00768672705427344	-4.33943935621482	1.67721003005187e-08	-1.96604849213251	0.0210748890406464
ST3GAL1	205.926768972348	40.5482932668744	66.2019000554719	-2.35406447564114	0.000217046605576138	-1.63585712016777	0.00902188587969739	0.718207355473364	0.359807028892498
MMP25	4.65882733809625	4.93218194096401	1.59686181053686	0.0218883144744082	0.99384664180262	-1.53609380945077	0.269248181473039	-1.55798212392518	0.283751189030499
IL32	0.249299534217972	0.182256312301334	0	NA	NA	NA	NA	NA	NA
PKD1	1342.27051042798	1631.22258291295	1374.0412534033	0.281486772648263	0.636442607244408	0.0342118005040803	0.956679022540837	-0.247274972144183	0.657976295772443
MAPK8IP2	1100.58218566602	1935.262667913	1823.09792456159	0.814766134746873	0.479385424022408	0.728514897166241	0.463744391859524	-0.0862512375806319	0.953974161093371
MED24	2166.61861115498	2897.16519362286	2018.82816079216	0.417560830573571	0.0890029572932412	-0.102344259179819	0.717995800708985	-0.51990508975339	0.0127045392116451
RHOBTB2	492.240853018824	501.521693447012	532.139122512307	0.0318696439759551	0.946001476997189	0.114181683889784	0.724395220690949	0.0823120399138293	0.828929164147822
HEATR5B	759.699591454967	779.790392355225	737.118828532134	0.0416556428804806	0.919016473291667	-0.0429222093643921	0.890084625264429	-0.0845778522448727	0.796061359735853
SEC62	1672.01463322933	1289.55108224209	1733.27275367476	-0.371756645348351	0.0401074405742247	0.0522054089968553	0.820058605560607	0.423962054345207	0.00720014115148599
RPS20	14509.3193935584	8581.3728809482	15543.5580252733	-0.757732823587072	0.177590470348622	0.0993782994843877	0.883269874049873	0.85711112307146	0.0770583985187047
CSDE1	11075.2207420881	10031.686584855	11496.1624119933	-0.142367903459329	0.596527274024108	0.0539952703175306	0.837090089590243	0.19636317377686	0.384491993542504
UBE3C	1598.12044700422	1287.79449977767	755.788002653584	-0.31087274415807	0.600914484387005	-1.0807218752075	0.00671394206047678	-0.769849131049431	0.0713239620750034
REV3L	935.164152490256	655.849421562045	365.336678368555	-0.510433039913942	0.371833896926848	-1.3566541982647	0.000968870829967738	-0.846221158350756	0.0588217561271738
TENM1	11.8387330145023	19.5440182921415	11.0303579072366	0.752601697084799	0.649129429109292	-0.0716939762058092	0.968112502948893	-0.824295673290608	0.572784040555988
PAX7	0.962688019849387	4.65251198415893	9.59866872785317	2.46001575868326	0.237220085289505	3.47857835344817	0.0371731574299507	1.01856259476491	0.574659435113588
MASP2	18.7261144820585	27.1705421331467	23.8055376877084	0.536136660870388	0.496236392316936	0.352750045761522	0.623732872133515	-0.183386615108865	0.835116568581421
IYD	0	0.564824245721491	0	NA	NA	NA	NA	NA	NA
FAM76A	62.7769065152602	72.5533288597973	125.631869847136	0.206088489170571	0.607819340134045	1.01181573291447	4.83447462811135e-05	0.805727243743894	0.000972900316793236
TRAF3IP3	2.79209601830398	3.07349264322948	3.06134381351558	0.128119177555446	0.955985303592142	0.080555639179943	0.966256316637367	-0.0475635383755027	0.982740835577618
POMT2	320.074458057862	351.210688376128	307.547137981651	0.124969976650715	0.797951457965492	-0.0589314503843378	0.891465099428435	-0.183901427035053	0.651782106253172
VTA1	1118.79331460679	1242.57838538677	1260.12694699463	0.152645530395379	0.773111268184909	0.171666089954087	0.687980510127688	0.019020559558708	0.974291657536168
MLXIPL	5.69709333421513	0	2.29541830728461	-5.00027759124598	0.0493181737555694	-1.33752099923962	0.602233633294404	3.66275659200636	0.153251180582719
BAZ1B	3246.5754561372	2718.873367766	2309.47497082708	-0.255711745328314	0.574045764261697	-0.491582503022006	0.151206289248962	-0.235870757693691	0.575292092465993
RANBP9	875.691719655983	967.447324195866	828.169726215996	0.14156250966259	0.762748104652737	-0.0796381457305717	0.848567791215891	-0.221200655393162	0.563502737761362
ETV7	17.922325904147	16.5889023541119	13.4566261610057	-0.128402640168255	0.931903829621639	-0.412962336584271	0.68234519441341	-0.284559696416016	0.813045194810556
SPRTN	478.818065756053	521.109706704128	317.343792484375	0.122848023374595	0.850230039738998	-0.594756154357556	0.143319172056728	-0.717604177732151	0.068976100619329
METTL13	2127.25209822088	1804.36007996993	1640.22751895693	-0.237513847468376	0.572404684924516	-0.375046012822687	0.253130355907787	-0.137532165354311	0.753092627959835
DYRK4	280.499667746537	295.366870878968	211.172439803328	0.0687986659807514	0.905392548250373	-0.417125130555147	0.219853537959789	-0.485923796535899	0.149061525290705
ZNF207	4147.45364538695	3501.87943526567	3565.39568243879	-0.245271675082611	0.240792005651106	-0.218199703713144	0.239379701387296	0.0270719713694673	0.926452009459275
UQCRC1	3422.69610175408	4130.67968626568	4546.34053650409	0.270526589543405	0.35558697237018	0.409562694697314	0.0776025067875652	0.139036105153909	0.651712321907605
STARD3NL	698.205244212422	891.196803635539	994.812091890801	0.355596071663471	0.278416813802155	0.511580842195083	0.0533839273207628	0.155984770531612	0.664754037779045
CD9	2221.31741102072	451.536606788202	642.904975045011	-2.29762784006638	0.00115577405631685	-1.78865800881147	0.00878934852119169	0.508969831254909	0.58347204128902
HHATL	0.826652347482259	3.35297707732067	0.996336282864287	2.08893762961716	0.350093848758614	0.360930148305337	0.892036046488856	-1.72800748131183	0.371693111973823
NCAPD2	3543.84417956744	3345.23378754839	2622.28406149471	-0.0832064720266823	0.905392548250373	-0.434675762277354	0.302717383134075	-0.351469290250672	0.44795138664097
IFFO1	372.196808571612	515.327968336075	330.807549516364	0.462560374960614	0.156575498227184	-0.170443382501597	0.622101740891541	-0.633003757462211	0.0189704753813961
GIPR	69.443326218374	116.047701131376	160.789359674233	0.736057318812582	0.476348541787307	1.21130996710384	0.126570013379085	0.475252648291261	0.640406552333584
PHF7	41.1516503955523	74.1215033468479	58.8875601996528	0.854447939533239	0.127290587483291	0.514355391397926	0.34762768426936	-0.340092548135313	0.583527883407227
SEMA3G	43.1441698216252	99.206103959408	106.958057206313	1.19695278220682	0.117742020095219	1.30482054748956	0.0497497555063767	0.107867765282742	0.924871446766283
NISCH	2221.30790900832	2661.52285987837	2335.85021132606	0.25953243635682	0.211664709605404	0.0724582564278272	0.751890140979788	-0.187074179928993	0.355202173441536
STAB1	1.7105866225033	11.2876327730768	21.6356151643056	2.80306996989882	0.00356388385137334	3.74094885851513	9.05772446031713e-06	0.937878888616306	0.167845953375215
FUZ	396.488312383531	307.81152312154	396.474672676229	-0.369190719495424	0.436371936443648	0.000814299362258645	0.999071864109736	0.370005018857683	0.382130610310498
SLC6A13	1.62984680700191	0.600652113171592	2.19242360051083	NA	NA	0.361932678759541	0.878757863566398	1.58874814976655	0.474850721163657
IDS	1342.32323699605	2106.4350094075	2372.20490533231	0.651068339465904	0.235559413402878	0.822175386292933	0.0709930894375391	0.171107046827029	0.801371831367154
PRSS3	86.4896272881194	538.126552687841	581.855516647729	2.64245863506659	0.00155647659482448	2.75512576565126	0.00035874929667767	0.112667130584663	0.93611564313017
ZNF200	163.654787813727	156.203550630451	140.043516283275	-0.0620996184762362	0.89058987315757	-0.229378920020351	0.43452478867508	-0.167279301544114	0.6195611958739
CD4	10.1219121629772	11.4254137423881	18.8408360066617	0.20593223484541	0.844031135516244	0.905965407230124	0.156135185051256	0.700033172384714	0.299050947129273
LRRC23	179.122693211439	116.15330078024	148.483021709453	-0.633530692146986	0.199577495336986	-0.270251409060094	0.590019433839467	0.363279283086892	0.473653761793963
BTK	3.71959720620946	12.7539000275749	3.24197845752957	NA	NA	NA	NA	NA	NA
HFE	0.579638649040012	0	0	NA	NA	NA	NA	NA	NA
SCMH1	581.057695311823	555.828121667544	559.071137043012	-0.0632032250993218	0.916187454119973	-0.0554793016249928	0.904576209715016	0.00772392347432903	0.990409256422149
FYN	1370.82523105541	1888.25503901237	1609.35687033992	0.462724162401186	0.390787680326442	0.231838668680232	0.65601340106521	-0.230885493720954	0.686173746598115
HIVEP2	400.617765560812	457.645233897549	390.847285657374	0.195249980583083	0.661991690599898	-0.0360805435321111	0.938205920791627	-0.231330524115194	0.551904653341244
FMO1	0.741041095326741	0	0.194689873872806	NA	NA	NA	NA	NA	NA
TCEB3	780.881786047972	615.532019126019	662.36342744554	-0.342801529684286	0.197207234662795	-0.238914515652135	0.33562806524828	0.103887014032151	0.745320804091941
LYPLA2	592.505789699942	792.180956656039	513.816035687026	0.417100997224273	0.119088822641039	-0.205021446903738	0.451108934448025	-0.622122444128011	0.00431018134907908
CLCN6	258.966603681502	325.606273789004	312.984322269827	0.329211476085587	0.349546363509967	0.275857499968125	0.376502601492322	-0.0533539761174621	0.908177766435485
MRC2	3100.10607308198	2476.56699138687	691.222085212714	-0.324866069451263	0.688241029918484	-2.16512414766823	9.19497871801525e-06	-1.84025807821697	0.000142712552247355
SLC6A7	0.888805711675172	0.423561594814551	1.7627242299681	NA	NA	NA	NA	NA	NA
TSPAN9	1143.58020622802	742.286442445818	513.244082654933	-0.622519764707387	0.205917752865529	-1.15622126002534	0.00263139773537517	-0.533701495317957	0.243398635235895
BTBD7	256.797748235732	258.227653872358	200.749732867202	-0.00586345654407954	0.991177986153415	-0.354552115686504	0.132271398801006	-0.348688659142424	0.147363987743671
APBA3	259.898166620038	265.376126414853	209.480923316141	0.0304498408944946	0.959423496127161	-0.308397198342462	0.382149445333372	-0.338847039236957	0.351738110835135
MKS1	844.360868628373	875.781704502406	961.38660623731	0.0484894173163229	0.913521051220696	0.186971627891549	0.508902181443573	0.138482210575226	0.673730447761776
ABHD5	113.952120953199	129.248627521787	113.805813776682	0.188037776684447	0.76345595909801	-0.00551360138655949	0.993564168799102	-0.193551378071007	0.734693063722319
ANOS1	47.885502455214	14.8931818183651	14.6404783549968	-1.65361206762717	0.0397892734986108	-1.69455028804347	0.0189795780916087	-0.040938220416298	0.975615161263335
AKAP8L	1915.98177618604	2612.18614258269	1714.67975771146	0.446847724892774	0.543264748028474	-0.159955930098296	0.826760196251181	-0.60680365499107	0.32189389510476
MBTD1	1217.76200228215	1364.88788100192	1446.28451860725	0.164239607241004	0.66105221006559	0.249000585699469	0.392540768254439	0.0847609784584648	0.828929164147822
UTP18	1501.76284803726	1264.34830782377	1664.43670686642	-0.248565073721158	0.534417415199005	0.148659246958367	0.68650653424428	0.397224320679525	0.211776905868251
RNF216	999.23161948067	760.958930217825	533.221937320265	-0.392831193740041	0.257609652617383	-0.907844317169649	0.000515916395624697	-0.515013123429608	0.0758624217183119
TTC19	1220.70491827395	1209.98437585733	1464.17315664243	-0.0105470194915862	0.983796423295832	0.263077217347678	0.344730878027314	0.273624236839264	0.344909642789597
PTBP1	5611.34363171282	5039.49150153839	4259.71060593422	-0.155559577462752	0.701198079010816	-0.397759630345143	0.16437554789894	-0.242200052882391	0.464355240418779
DPF1	487.662225011082	540.939229033797	771.961379719792	0.150391626968436	0.895729905748966	0.663766053122031	0.352422983342472	0.513374426153595	0.518022659058575
SYT7	348.853830811039	622.922987655967	585.605825011062	0.83780512229425	0.347231390785802	0.748037430006093	0.33817525604638	-0.0897676922881573	0.939730570712354
LARS2	558.018272697477	534.332250055352	304.167435374898	-0.0630809928737347	0.92070810380963	-0.876692137773314	0.00681968853805582	-0.813611144899579	0.0125265348615794
PIK3C2A	1085.88508425278	693.669831630988	526.113599659132	-0.645140880429298	0.168309791141527	-1.04556390022888	0.00546414462662599	-0.400423019799578	0.398752005035725
PLAUR	62.1333685246127	19.6378701623126	5.11189011083016	-1.66076339794001	0.122006994009577	-3.6132291133046	4.95721816723628e-05	-1.95246571536459	0.0525834339520865
ANLN	1345.06912668518	951.555434577331	676.798209660306	-0.498866997772461	0.534759150330798	-0.990883852788657	0.0968313363560142	-0.492016855016197	0.495184761165177
WIZ	2088.03133505941	2225.49854072109	2169.51435006897	0.0910375265853265	0.750196599278787	0.0550522422181011	0.82838890963676	-0.0359852843672253	0.907839902205042
RABGAP1	1190.48361807787	1080.48472568664	848.707246055892	-0.138015726232638	0.682814473663998	-0.488994575048807	0.0293706814251944	-0.350978848816168	0.149547931999935
DCN	541.064591684202	56.1022731542621	1.26007802850582	-3.26732932728904	0.112620575486867	-8.73544751431332	3.59318106735041e-07	-5.46811818702429	0.00249024950266436
QPCTL	152.343816421308	87.1375414679504	86.1220380877972	-0.830195352909948	0.0647478653020332	-0.822405381026095	0.0413736911071462	0.00778997188385342	0.993218711861932
PPP5C	907.054875201779	880.273337492243	975.065032668565	-0.0421965816180059	0.878605276382541	0.104541603618111	0.585320082011611	0.146738185236117	0.440557627799477
CEP68	601.429747878912	664.519565852026	730.475421583564	0.147218822064277	0.746399846596646	0.280559956854312	0.402394223886732	0.133341134790035	0.753371315677157
MAP4K3	639.174914274605	366.840552690003	367.901758289343	-0.799657988011164	0.0186062375210091	-0.795013035581402	0.0101360140123849	0.00464495242976157	0.99567356078388
ZBTB32	3.19266881315679	4.31603244595954	2.59356307085508	0.339785266625581	0.878824432035247	-0.281788353320426	0.878735859861559	-0.621573619946007	0.734693063722319
TYROBP	0.776227927270648	0	0.369546362253423	NA	NA	NA	NA	NA	NA
TMEM159	107.003529351009	213.50183637407	125.9297373261	0.997714997439013	0.10322061641978	0.230426241503695	0.74701160793962	-0.767288755935318	0.187611308861106
GABRA3	139.667892247879	298.242027440389	461.404566322171	1.09768213788328	0.151998883628907	1.72661758982716	0.00536529768071672	0.628935451943881	0.42212018028258
BRCA1	660.596025885837	550.01994628287	626.467413156489	-0.263120346885588	0.635396789026911	-0.0765702792638374	0.888929857820245	0.186550067621751	0.734737332903746
ERCC1	438.587426912664	374.297013356621	472.680466581784	-0.231100029109944	0.568142543100295	0.109331136119665	0.780385538123044	0.340431165229609	0.306131106316543
SEMA3B	432.566177644534	228.040791404802	202.258721069778	-0.931657840777329	0.348813386748611	-1.09726507632329	0.185128112398823	-0.165607235545965	0.898397684126666
MBTPS2	528.501991372091	495.145314813088	528.019160006741	-0.0899172020354568	0.89024915818814	-0.000677686061608599	0.999164670221531	0.0892395159738482	0.880945573624833
PRICKLE3	1.99439627374378	2.79418570190074	1.07624148399181	0.386761065037778	0.898019284987375	-0.917982013945237	0.681132504740412	-1.30474307898302	0.555788357242768
LTF	0.258742642423549	0	0.104012536040451	NA	NA	NA	NA	NA	NA
EXTL3	1213.71551870435	1227.97112683373	566.181018757536	0.0169746421889989	0.973542554110198	-1.10074537034046	1.5094092493703e-06	-1.11772001252946	3.72011845305043e-07
NR1H4	0.741041095326741	0	0	NA	NA	NA	NA	NA	NA
ELOVL5	2080.33070039746	1562.37745373668	1647.75611059726	-0.41139980539321	0.323723422832427	-0.33612685366844	0.364481466260483	0.0752729517247701	0.889820295207588
ALOX5	2.49359487238508	21.1444778988939	5.76840617360618	3.06241537850406	0.00842310027408062	1.1225705908885	0.399391884024092	-1.93984478761556	0.0637565140215286
KDM5D	637.6476621743	577.993954255563	492.246554494918	-0.14231958757805	0.686613818570554	-0.375450211885896	0.12868265920198	-0.233130624307846	0.414662067632064
CALCOCO1	1087.00732594288	1197.22065284201	1269.75369544841	0.140188181586456	0.790246446467686	0.224606911139978	0.574150509686811	0.0844187295535218	0.874162147937757
UBR7	408.41410206474	503.191934033779	599.101362773801	0.299770641951282	0.334602595898008	0.552482134508622	0.0200761965752353	0.25271149255734	0.381044080125919
MAP4K5	1077.25068295361	1133.94254041431	940.830045013733	0.0752991315915188	0.881154344231952	-0.194762043619229	0.576108581421088	-0.270061175210748	0.435844645180415
EHD3	324.057631213706	268.437639575461	142.349750983454	-0.268192523677722	0.683255535453081	-1.18958917969314	0.00483647752838809	-0.921396656015413	0.0369829682525742
PSMC4	1337.56586947807	1260.9381962592	1570.02482619324	-0.0867047349612414	0.843494128823262	0.231214975838993	0.446319839633695	0.317919710800235	0.286014479528237
MAN2B2	245.061360397557	164.516075896781	151.019070803569	-0.570245112207896	0.110721127143035	-0.705350077791207	0.020976483855221	-0.135104965583311	0.771697639380994
SLC7A14	267.688314090306	519.339044487792	485.019818081552	0.958214359032485	0.482939532181314	0.858785908627848	0.466049536143592	-0.099428450404637	0.955149511275656
CLDN11	258.058719035883	597.454132314208	285.92011115614	1.21173346917063	0.00731659740545916	0.14760623566405	0.806571446438994	-1.06412723350658	0.0113506400352994
SLC25A39	6256.6515758242	5207.8524664646	5822.70147514174	-0.264990156603724	0.591229494094022	-0.103643941818454	0.830294210972145	0.16134621478527	0.749155767454252
MVP	338.473782581528	235.931537298082	322.703844398879	-0.51973386659472	0.106455934342099	-0.0694123044102107	0.860566991932421	0.450321562184509	0.130304308660686
NUB1	780.556438630858	800.35354931227	771.98628840733	0.0364594754469262	0.902350774048371	-0.0141476609373546	0.95460037059747	-0.0506071363842809	0.841860124837879
PGM3	731.475482007668	641.606905257861	601.241887908417	-0.185384201729733	0.549081303626668	-0.282785788075393	0.240471228545009	-0.0974015863456604	0.765867297037893
RWDD2A	145.124562830453	155.847471700986	169.561037226896	0.11611129434181	0.710466291853133	0.234808458873787	0.306539161420416	0.118697164531977	0.673458954866825
CLK1	751.885512718751	994.131365347892	2151.41043854717	0.401683780275019	0.559753350013969	1.51740690478754	0.000906392358257379	1.11572312451252	0.0195239421917585
POLR3B	375.917237894914	260.817933011057	181.425403334667	-0.528432781470035	0.257363396010408	-1.05310464860078	0.00340178912931698	-0.524671867130742	0.213212204887429
ANGEL1	245.154229376476	225.07156122212	154.295026575356	-0.123124777440878	0.863439239973215	-0.670292471158545	0.124478194743816	-0.547167693717667	0.243950988308213
RNF14	543.376464988893	497.762714729651	604.784392747001	-0.120024423256771	0.764148644150515	0.155359794833902	0.621618372745769	0.275384218090674	0.357297238545949
DNASE1L1	68.1414481328822	93.6367195798527	71.3379749248815	0.460521035271692	0.208831719460896	0.0697252119915755	0.872471911938215	-0.390795823280116	0.245757011343716
DDX11	996.928635700106	1078.72144082931	1154.42927899572	0.111062784414827	0.882349108515955	0.211466955477965	0.698737579769065	0.100404171063138	0.886431089701256
HEBP1	346.911178650545	163.320509875777	257.877231135654	-1.08073770620231	0.013365792498147	-0.427134680895537	0.363589899024756	0.653603025306777	0.143755309587264
GPRC5A	276.958519134956	15.9957776433041	18.1168542901695	-4.14206134687073	2.84375824071728e-07	-3.93485315387245	3.97343997997689e-07	0.207208192998278	0.889797881444514
MAMLD1	15.725367365815	42.8971672593618	123.460975061747	1.41901925115518	0.0908696075580208	2.98016397368716	6.2018434599447e-06	1.56114472253198	0.0242274553908229
CD6	20.8154785689224	62.436851232731	72.3710824410948	1.59768309739651	0.00192995693869216	1.79039951058601	0.000139156877197297	0.1927164131895	0.789852488403956
TACC3	1652.24534733005	2078.12983428877	2088.51767539763	0.329407995879262	0.549566079223923	0.337597007781804	0.464676631497754	0.00818901190254218	0.992074202698369
UFL1	461.945637993572	342.484129533603	273.743651074444	-0.431737425634139	0.339051642262139	-0.753133178509779	0.0317691386766094	-0.321395752875641	0.460533593902487
POLA2	1164.86107421377	989.197521292214	1257.96429019033	-0.23757720665128	0.55680930808167	0.110645582181566	0.777476021184035	0.348222788832846	0.29212482915606
ZC3H3	269.310062908524	192.711563189413	186.319667113085	-0.488291302854831	0.244676378823525	-0.531586073695169	0.138666741403935	-0.0432947708403376	0.941141742191649
CAPN1	1399.25059714551	1386.64072074121	1216.61963300151	-0.012102856723409	0.9809165031608	-0.201918540824529	0.489933897987361	-0.18981568410112	0.549193076716762
ACPP	14.9099991903042	7.84900303228092	0	-0.920054462455723	0.80797176003466	-6.40533145423262	0.00968590809845015	-5.48527699177689	0.0340093801928566
MDH1	2938.51147635026	2428.39434979354	3195.44471792279	-0.274724592605826	0.122376289178926	0.121222173867527	0.505079861665035	0.395946766473352	0.00656839631802231
SLC30A9	1429.03561708306	1442.56562876579	1671.26232405924	0.0158117232553848	0.974047895886674	0.226888634295605	0.414635963955154	0.21107691104022	0.478673585171023
MTMR11	120.776799401025	232.459172542549	64.6475434246458	0.941832131148424	0.204989311882358	-0.909245099559192	0.168270255401404	-1.85107723070762	0.00107566567398991
COX15	854.329399069444	560.407292828452	621.790805899241	-0.607440383116801	0.0276245240866087	-0.459934212346247	0.0789991024647906	0.147506170770555	0.679022276548747
CCDC88C	241.073008876461	262.944303250412	100.213268675771	0.124181708838382	0.831931096835387	-1.2672673317974	0.000103654448716547	-1.39144904063578	7.79605036316525e-06
YAF2	292.407092983202	288.271992974495	429.094742457111	-0.0159436427266739	0.983468312287017	0.556767455616921	0.15185544785484	0.572711098343595	0.14529899337927
ZMYND11	1067.71514093853	814.651554519619	907.45593907008	-0.391962317899478	0.12519780573028	-0.234565155761015	0.345527486270852	0.157397162138463	0.585227094161987
WAS	10.0018773410401	9.3690510158108	11.1393016799924	-0.0891910827314147	0.935051125409644	0.155922300284662	0.842245906031277	0.245113383016076	0.765208568892946
DPEP1	2.56260574390516	0.302588594332446	1.45912304445333	NA	NA	-0.776547303035727	0.686494250250997	1.95468387641622	0.373026629326335
BID	700.50024268555	825.660344921371	949.178156575817	0.238050153711583	0.590657142431022	0.439561143726123	0.188209636243383	0.20151099001454	0.629262016679884
MATR3	1.02324162571289	2.62091899034407	5.07882973299182	1.25163074246706	0.516412306773823	2.23302685889591	0.112342981552253	0.981396116428854	0.487730780176043
NPC1L1	3.28513757263948	2.59612397947548	7.95769283571408	-0.58294178600168	0.757583636698173	1.28834986183978	0.294903904778412	1.87129164784146	0.11933712860105
XYLT2	566.476136653872	478.537670163699	314.129635013357	-0.249732958639678	0.619099845040031	-0.851388697071111	0.0118533115527326	-0.601655738431434	0.099209753760348
RGPD5	8.65317739968425	8.79563568682793	5.37377259606227	0.0519067514333655	0.974226221312435	-0.691099446379089	0.485248829246666	-0.743006197812454	0.471680280919836
STMN4	738.281010105031	1632.58541731833	2404.174644848	1.14538772404629	0.500294386340474	1.70361375152221	0.201972280246571	0.558226027475923	0.759057477192336
NUDCD3	1506.77740805015	1514.05350760531	1307.90645713579	0.00774471239217406	0.982131674334331	-0.203819795353169	0.263509914827115	-0.211564507745343	0.260306439036676
ISL1	1476.73565519201	2800.84010421441	2179.2143218635	0.923778776816987	0.177838985475906	0.561821437605418	0.393838424052906	-0.361957339211569	0.640406552333584
CHDH	143.239011904263	170.500628029924	98.3951198482987	0.248036929265232	0.677366123792245	-0.541950981555403	0.214428262734258	-0.789987910820635	0.0521769657559453
IL20RA	103.728057696521	89.6841626030261	91.6238378407446	-0.210720670635366	0.859191483527804	-0.171556384759863	0.861449208137946	0.0391642858755033	0.97446661869283
CLCA1	0	0.125498075975404	0.184773181126711	NA	NA	NA	NA	NA	NA
GLT8D1	890.51107002053	903.236193500381	991.937012774296	0.0155881016604017	0.964461568823711	0.153730094312504	0.470506907458924	0.138141992652102	0.55142833704448
ATP2C1	1418.23493339395	1357.70290257376	1340.55426114109	-0.0605115950343512	0.862339438975143	-0.0803696428323868	0.76955782011529	-0.0198580477980356	0.956220291401473
IGF1	17.4799021904963	21.1109856159754	2.18736243960138	0.248849617419711	0.949396905869404	-2.97972569257847	0.187259488125075	-3.22857530999818	0.156714790074645
SLC38A5	1375.0188156143	827.574672877549	1163.42461419068	-0.734058031484912	0.309177963095794	-0.240982211578285	0.751890140979788	0.493075819906627	0.487217096408766
RALBP1	1064.08878467456	811.380005506417	851.526775739791	-0.389077339012288	0.386197721823092	-0.321699346757288	0.416525839415366	0.0673779922549995	0.907959132763625
RUFY3	1457.62676155351	2225.48975348802	2519.42615892605	0.611307847048896	0.340802163719251	0.79006673950958	0.132320339802982	0.178758892460684	0.814627403517055
CNTN1	1165.8588032013	2988.18143274611	3237.27992883182	1.35836322820407	0.205401798611197	1.4737347212438	0.109388881989289	0.115371493039731	0.939516635093072
SLC11A1	4.58951670147348	1.06681654962311	1.52817491622206	-2.12227387924359	0.23098113319369	-1.55491496937303	0.31110480610976	0.567358909870556	0.811053870108509
WWTR1	536.821608141439	213.697000833886	12.5081860444431	-1.32944780397553	0.3504746773526	-5.42903429752668	6.05394923184338e-08	-4.09958649355116	4.38859080407925e-05
AGPS	1281.79430501794	1427.80784183984	1007.95553160385	0.156477957459828	0.770842848078568	-0.346585785972149	0.367939347194293	-0.503063743431977	0.170911291226993
CXorf56	392.229807910253	320.961619114197	392.684294892586	-0.290961839456509	0.34773513090722	0.00431847610859202	0.992210357836938	0.295280315565101	0.284088264125417
ATP1A2	1.87335186115776	4.24966360548748	0	1.13777101894095	0.815314953433023	-3.4107706764404	0.337952860999005	-4.54854169538134	0.184539543294378
TTC27	404.680000328871	365.396853596925	332.566277627798	-0.148205375491139	0.773952023334483	-0.283946839358934	0.457054053259313	-0.135741463867796	0.780986831818878
ZNF582	49.3167652343627	45.6490213271583	49.5855296992782	-0.0889022431912628	0.906456885865667	0.0205046968509569	0.974597527133717	0.10940694004222	0.869442618831913
VSIG2	2.80017633414183	2.84997547643509	2.48491160793996	0.0222813950695242	0.994215966142198	-0.230225635226168	0.897616416740228	-0.252507030295693	0.903395728137387
PHLDB1	930.978390862869	952.440008720656	570.283520808509	0.034416677738128	0.953911743609019	-0.707927904602785	0.0207326334810551	-0.742344582340913	0.0136881799929474
PRDM11	355.560144633939	355.583921708004	243.603185492313	0.00212022262492231	0.997840830355328	-0.550187712469455	0.0610168554736507	-0.552307935094378	0.0614083629227864
SYT13	146.103356608726	560.819771604118	262.083294651969	1.94483794432955	0.0142465917180171	0.84657126432864	0.316297605760303	-1.09826668000092	0.1812794899423
SNAI2	176.891090318071	21.6132131386458	4.75352188875946	-3.02437100475385	0.0196498530023415	-5.22162823093851	4.32832353291492e-06	-2.19725722618466	0.100860118544647
CD74	73.9702252200468	287.975738827938	245.623342882519	1.96083583853254	0.0802966866297312	1.72976266288093	0.0913514265751474	-0.23107317565161	0.888795237684801
HGF	346.716304830642	24.1376167311199	7.09413158123471	-3.85345578653487	0.00438374024392058	-5.62666155818782	3.59175417447935e-06	-1.77320577165295	0.248428206884581
ZRANB1	222.414124343151	179.326696274888	154.570666711421	-0.305739637742231	0.706829661764991	-0.525779103103751	0.393432880728344	-0.22003946536152	0.785300094983387
NCDN	639.392588568779	494.051084920967	431.483004754785	-0.37252472686365	0.14236784823136	-0.566845605043658	0.00632848431640969	-0.194320878180008	0.469195467608012
ADGRA2	2706.59289315076	1461.04174140259	500.687802317808	-0.889533808568532	0.177735658266617	-2.435022935149	9.14156911445857e-07	-1.54548912658047	0.00279356956666689
ZFP64	544.358370050155	575.755588291058	377.609052326623	0.083510543690672	0.848764632242075	-0.528032966457954	0.0423465051970602	-0.611543510148626	0.0150613854772331
MNAT1	327.411215957453	279.076382898208	378.346495771827	-0.229435783622327	0.455709600027038	0.208301246978078	0.427232509606801	0.437737030600405	0.057110235371313
SAMD4A	438.072719740267	274.870866125285	260.906737999965	-0.672291685618546	0.190316128089508	-0.74864317489256	0.0884674963928525	-0.0763514892740139	0.918726423141342
RUNX3	0.249299534217972	0.741914764078533	0.298702409913257	NA	NA	NA	NA	NA	NA
MRE11	521.929250408505	486.60026600696	502.779839026611	-0.0986516784280003	0.766036910058817	-0.0522087264757758	0.860414101003581	0.0464429519522245	0.893883598959363
PLEKHB1	231.561001132069	263.385901912265	132.320827816897	0.185092415706051	0.780427911280665	-0.811724937986047	0.0543005949263783	-0.996817353692098	0.0134902655637285
SERPINB1	64.3751356492289	174.04532563276	123.4266076283	1.43417441529828	0.0894162766359397	0.934687298607186	0.251859863717905	-0.499487116691093	0.610077639099344
SLC7A9	0.962688019849387	3.13995730607922	2.39508971406634	1.79678929197291	0.381809141905396	1.47370645283667	0.422501307603385	-0.323082839136243	0.882982901165819
SPAST	612.189212401384	764.543947983433	805.116121108595	0.323051194270909	0.394326242253756	0.39761283427692	0.199798806346414	0.0745616400060111	0.873987704143847
NRXN3	19.8304595598552	8.27465517042822	16.4469027643349	-1.21714057040266	0.198992594207235	-0.268605356301719	0.79757709788183	0.94853521410094	0.297775844467807
OSBPL5	444.237399392538	624.200731918682	546.877438335343	0.486719441079313	0.304508319796023	0.298392808921093	0.503097419563421	-0.18832663215822	0.725227597351827
AQR	1249.98440841237	1090.27308178359	1049.95196925207	-0.197350323968573	0.636750992873579	-0.252242272580813	0.453554637543736	-0.0548919486122398	0.910996286605242
CPS1	131.320180239066	16.7136030530415	9.15558215718919	-2.95966646810186	0.000821279036220302	-3.84775064705552	2.51307920253179e-06	-0.888084178953655	0.435992456627979
FHL1	4083.12113878841	1787.58233235336	2333.16674834392	-1.19158917303407	0.000936753303506195	-0.807670679414363	0.0236270596030942	0.383918493619704	0.374646712301666
RTFDC1	1595.23386133479	1430.65578357697	1581.54073753735	-0.156257722319416	0.563905183252388	-0.0120080319326328	0.968360102784511	0.144249690386783	0.561013816122445
GABRA1	1.28358402646585	0.307754388276738	0.288785717167163	NA	NA	NA	NA	NA	NA
NLRP2	0	0.250996151950808	0.58284920020575	NA	NA	NA	NA	NA	NA
SLC45A4	90.9203936644782	100.3161090849	54.820805508509	0.138728368329546	0.759265553780979	-0.734095918832069	0.010357957796157	-0.872824287161615	0.00129277157689614
RNF10	2628.03763685666	2139.25497648121	2257.78273990362	-0.29577758149525	0.123017288093827	-0.220065301609511	0.219593037471718	0.075712279885739	0.753839977787011
ZNF839	167.292926699939	141.33310907293	162.97047509789	-0.258474575169078	0.520603722252568	-0.0369296349284595	0.932696171471443	0.221544940240618	0.552508488911465
ZDHHC6	417.926713709078	352.532266570072	404.141803753567	-0.250593118869497	0.62272068185754	-0.0510138986197452	0.922544038734382	0.199579220249752	0.683862252250125
GRAMD1B	254.117580686679	452.447426820875	746.556125265512	0.835452649102698	0.0194882835426421	1.55711564852525	1.88609391507136e-07	0.721662999422556	0.028157835268979
RNH1	2571.22691204983	1798.70451772699	1225.12109903163	-0.515981738470858	0.030561503995425	-1.07013353176112	5.17576146144969e-08	-0.554151793290258	0.00891633007335795
NDUFS1	1935.49166256522	2285.50148160422	1765.47675050052	0.240714695528951	0.49360498594287	-0.132351656777488	0.688171510195167	-0.373066352306439	0.18392980629717
RB1CC1	1055.50080481301	880.85166912385	893.903822329121	-0.256990363901124	0.380412525626497	-0.238639477802881	0.34560250973679	0.0183508860982427	0.963447357001752
ERP44	753.239476982107	592.594017625485	672.042518410007	-0.347144292468387	0.0718124921801899	-0.163925066114824	0.406822550972878	0.183219226353564	0.371693111973823
ALAS1	706.45326225089	877.190881446326	738.352161635738	0.315040788202803	0.369670988241154	0.0634974494590937	0.868015979981671	-0.25154333874371	0.446143823022807
BIRC3	38.9548227274766	17.1255677521021	28.1725027389524	-1.1740609542528	0.416818178802838	-0.469905657205732	0.744219862249314	0.704155297047069	0.631509428446476
AKAP11	920.353744279479	1239.2783212486	898.193854762007	0.43014219771306	0.45189976822694	-0.0344997515875322	0.958262760404362	-0.464641949300592	0.352415836684807
GLRX2	167.437137914335	108.153911287148	112.931942408518	-0.643950285157788	0.170877522777234	-0.566347244525943	0.1792677236932	0.0776030406318449	0.90908255291052
SNAPC1	285.844591240296	228.974849700349	216.407485608	-0.323892616900631	0.423531918836126	-0.402780095343595	0.221884046563291	-0.0788874784429643	0.874214660914702
DERA	614.656512489312	660.593268827413	681.727339822508	0.105272176298082	0.868672238223409	0.148753494719498	0.763599720350478	0.0434813184214165	0.945097685791688
STRAP	3703.97955570443	3846.40777362114	4498.90185386366	0.0549933164005978	0.890039878465075	0.280745985402131	0.24567884457636	0.225752669001534	0.396599468120447
ABCC2	7.01448701468211	2.83352934786017	2.0824944596022	-1.38304671393601	0.351714396570544	-1.74392085109502	0.164909841106835	-0.360874137159008	0.857957246326123
DEF6	31.6670213733976	21.5597767127083	8.96572387907991	-0.614718515414134	0.465738168632164	-1.84234029160344	0.0028875765965738	-1.22762177618931	0.0728725097036689
PLEKHO1	2326.77688644962	2062.14060154704	2818.94434155389	-0.17482701297789	0.760450213516712	0.276935731111317	0.52477508594781	0.451762744089207	0.276185084174458
GCLM	73.3509885323324	75.9610061493127	55.0344593509689	0.034273685253578	0.95631475951617	-0.401397197855695	0.268923869252918	-0.435670883109273	0.236392134802427
UBR2	445.987519559682	447.029761948084	407.449246298379	0.00280276919598716	0.994365762106321	-0.136555671897395	0.461773283814951	-0.139358441093382	0.474765782197839
EHD2	239.601811620962	73.2884749012108	57.2884496763569	-1.69651786732381	2.64491763987266e-05	-2.07603220658312	4.36182462297815e-08	-0.379514339259312	0.484056404157768
DEPDC1	327.337891754207	235.909342471436	213.961733214251	-0.472233143974798	0.469173258701278	-0.613531168099886	0.242063799359467	-0.141298024125088	0.855012629501311
CCDC28A	165.451304178538	160.394576027293	188.450436970852	-0.0484890966089148	0.928338775336793	0.186415237862808	0.592380919097886	0.234904334471723	0.506312273745201
RRAGD	337.689531042172	341.874235192027	409.890558768239	0.0254730101573466	0.958313987314751	0.280455674443246	0.313115354711532	0.254982664285899	0.393164317275755
HSF2	749.097318710619	792.267740768279	1180.51246267143	0.0823319986809337	0.843189718843891	0.657979708784882	0.00499307606791121	0.575647710103948	0.0155259965319996
PHF20	827.028351776058	856.495753248502	889.100598282446	0.0540402341224066	0.905810047431943	0.104558438832134	0.751434777696409	0.0505182047097275	0.903577292279437
HSD17B6	36.4095908123087	79.6252092583819	48.2777589158026	1.15154797544522	0.0583928663029814	0.421219754523836	0.525210085610352	-0.730328220921379	0.225619406409637
NR1H3	112.81681393219	85.6226076043112	73.6581556768407	-0.392911636228192	0.45398642129132	-0.615854501651116	0.131679630845177	-0.222942865422924	0.682606980491192
TYMP	49.2145246905824	19.5685810960719	13.1550574038594	-1.30650846130011	0.228204330236039	-1.88886391025855	0.0335287601946842	-0.58235544895844	0.633180595528338
NCAPH2	1481.08654073191	1525.69235342088	1934.36473432612	0.041750869481548	0.955927015846423	0.385315592875533	0.392124959557523	0.343564723393985	0.479960111928082
TOMM34	1292.3996129776	1082.19601543682	782.510876276343	-0.255085758615162	0.419290346707938	-0.725731021096698	0.00114075994725814	-0.470645262481536	0.0507355366258904
SEC63	2483.99605132285	2360.59594017543	2538.37227906581	-0.0722966400936828	0.841555360266958	0.031634624498588	0.920977403578664	0.103931264592271	0.737347168603771
KPNA6	774.439528219815	697.453001302139	571.550613788936	-0.149524484240585	0.636162692921424	-0.438807206787168	0.0441682871510834	-0.289282722546583	0.235261633902055
VIM	11621.8563592864	6855.25878888448	3599.44965318162	-0.761609242379688	0.566315843133974	-1.69109819477113	0.0809226977219005	-0.929488952391443	0.41709331094655
FAS	108.579448505327	33.7974255043641	7.40325107365601	-1.67661338833561	0.0311390282703007	-3.88185313923671	1.03961373605834e-08	-2.2052397509011	0.00243867536273643
RNASET2	159.079420942537	151.458619388283	194.856513255289	-0.0822884390615383	0.93810463882388	0.294698183067033	0.672364036359679	0.376986622128571	0.601204381152788
CD44	309.587361372289	1550.93164976892	901.289814924658	2.32570423938594	3.01595124682591e-05	1.54231235676036	0.00591062244116987	-0.783391882625586	0.228710782469402
KCNG1	478.71400603709	173.723581236053	296.463562708009	-1.46711402260656	0.107581370102516	-0.690078623460705	0.458199578380561	0.777035399145853	0.418857485863779
AGPAT4	593.526705875736	1153.3537835141	809.58593056031	0.960364935808008	0.00284561158083608	0.448775293542763	0.189400582769908	-0.511589642265246	0.129054100483937
BTN3A1	282.428716457291	387.536840143451	209.488776011198	0.454655933032087	0.384454973216983	-0.433046880144521	0.337645532318118	-0.887702813176608	0.0236785702659866
MIPEP	216.397286022794	182.692857876354	168.647752621027	-0.249107083634145	0.65942587198715	-0.362251216595051	0.413415904899112	-0.113144132960906	0.854227594353376
PRKCH	29.9651813467898	14.3136568512284	0.881551610119007	-1.05409487271121	0.559553864731088	-5.08602280900681	0.000314826257574879	-4.0319279362956	0.00658127872504712
INSRR	34.2073826753259	33.4208595840872	18.7561393764007	-0.0540421673664276	0.971396975151701	-0.872128613070858	0.297862104220649	-0.818086445704431	0.359807028892498
IFNGR1	449.31564121379	486.616837527942	561.44797443806	0.116593440470463	0.750196599278787	0.321439489638052	0.201752731611291	0.204846049167589	0.478451637599021
B4GALT7	314.204043503552	225.601905007284	252.308979509597	-0.48893490777539	0.177838985475906	-0.317336327998902	0.356302347568983	0.171598579776489	0.686221133094048
SH2D2A	34.2993875489855	53.3239210976876	110.724424529502	0.635186765403622	0.331331696778644	1.69942723233394	0.000272130353651697	1.06424046693031	0.029339882693748
VRK2	98.614925591411	84.1906035142657	33.2343992926769	-0.229735496478775	0.853246815166174	-1.55632510422312	0.0341673813974177	-1.32658960774434	0.0830114759299959
TNFRSF1B	20.4340437307809	49.0368417944573	16.1741843852793	1.26095739366194	0.153775146465973	-0.342415696721682	0.735876333490878	-1.60337309038362	0.031522838712835
VEZT	989.980374907785	1117.31408929959	1209.68438718145	0.176873911652892	0.688467273150855	0.289360105193544	0.390435787702421	0.112486193540653	0.801371831367154
POU2F2	123.575984411319	413.944924625483	509.201839651862	1.74757837958362	0.105321440590873	2.04552607430065	0.0278331613042149	0.297947694717032	0.839685070163438
BRD9	813.988887521444	819.414949818648	823.395724926906	0.0055754317133782	0.993528777334599	0.016491677968581	0.970306230362108	0.0109162462552028	0.983025294156872
SNX1	1163.98263552362	1147.51894681652	1015.20962368633	-0.0235278609219411	0.959817757277577	-0.1980073413058	0.490133372406582	-0.174479480383859	0.581975237324804
TBPL1	523.891476930191	509.367043757506	739.372656976973	-0.0382699049974941	0.962824479299308	0.49862126995672	0.290599799813552	0.536891174954214	0.26587116575513
ARNTL2	228.269848239762	281.629401770932	275.421710615762	0.307042554185886	0.39066408996869	0.271720765047311	0.382703810819547	-0.0353217891385752	0.939464784427682
BCLAF1	2766.2824973137	2306.491503577	3533.99442355734	-0.26244456006953	0.551677210960218	0.353463097431166	0.31368760701598	0.615907657500696	0.052487706319936
SLC39A9	1182.97477019249	1209.91384323687	1399.37998460477	0.0368922713597667	0.876599883781203	0.243082460300922	0.0769860973331284	0.206190188941156	0.153594457137852
ANK1	128.897389502491	285.188989542464	277.841162138853	NA	NA	NA	NA	NA	NA
TFB1M	216.030089368211	227.060790960949	132.679218183984	0.0778141599889332	0.883751560350147	-0.703331457769946	0.017707064816886	-0.781145617758879	0.00668572291606121
RABEP1	1868.51880944857	1516.46011548957	1473.47325031203	-0.299194216306286	0.198494220804746	-0.342373392311793	0.0834116749349046	-0.0431791760055068	0.892705277921562
HMGB3	1260.64647579183	1724.76730941884	2179.55125043506	0.451340242514559	0.225452556821333	0.789404222013243	0.00676607131700396	0.338063979498684	0.343668466304294
NUP160	2304.94880213004	1710.94386866759	1403.77895374959	-0.430026604413274	0.380412525626497	-0.715496075083284	0.0593316826473213	-0.285469470670009	0.553821059095004
BAK1	281.641154826257	248.313414806441	188.837441536424	-0.181357234846816	0.757583636698173	-0.581356193277488	0.140197919170674	-0.399998958430672	0.370496419815185
MUSK	1.01379851750732	0.849357531236448	0	NA	NA	NA	NA	NA	NA
IKZF2	49.8005845049651	35.4407982753848	24.6617863369689	-0.489047004706416	0.541278315147666	-1.00084620455515	0.0946601554657893	-0.511799199848738	0.481104822380531
GRN	2364.3930623816	1412.74241480405	706.358043736207	-0.744388170706153	0.0572007838481591	-1.74363103892579	2.87130887284584e-08	-0.999242868219638	0.0024405096161038
FAM13B	511.118028656781	374.192616060557	452.163925310498	-0.447926810100978	0.342421639973844	-0.176800774898989	0.710861545781945	0.271126035201989	0.568166127261375
ARHGAP31	103.901430691269	128.218105207347	8.58950289121042	0.303507649880415	0.827325077289463	-3.6223179340299	4.92450275189313e-06	-3.92582558391031	2.39547600642264e-07
CENPQ	176.351946589559	135.124924810546	138.094083561308	-0.391576010562071	0.239261583948174	-0.357607631211742	0.222440392888167	0.033968379350329	0.941728792154389
SARS	3647.37529463098	1899.0322684538	1703.74804793647	NA	NA	NA	NA	NA	NA
RANBP3	1340.52761030913	1240.19394668141	1141.46840782457	-0.114970984356597	0.752511424249714	-0.232268715922153	0.382703810819547	-0.117297731565556	0.724264452094673
ARID4A	337.172595257889	353.208990998057	422.699816126386	0.0731539356996891	0.81284034933802	0.326286442354219	0.0903984229617304	0.25313250665453	0.222027711521414
TSSC1	773.137652155164	740.574310801151	832.339334131416	-0.0600076051556588	0.918502756735468	0.107698231714117	0.799165784255671	0.167705836869775	0.697725009067973
PNPLA6	1086.68796235207	1301.80475282147	821.155033852609	0.258365553333823	0.297653514870271	-0.404127412411189	0.0413122453430061	-0.662492965745011	0.000189404752234857
IFT88	140.165361154666	136.555612650019	101.589773493309	-0.0488874757696862	0.943239746134625	-0.467489310631188	0.236401898567133	-0.418601834861502	0.321031545640442
ALG1	193.421193950819	114.667215715745	90.7405242727962	-0.758270689570636	0.074188118790022	-1.09541975885386	0.00225771134861094	-0.337149069283224	0.478673585171023
ZCCHC8	730.709944767432	560.818763508263	604.611788021717	-0.389667975883655	0.0963053493463981	-0.275177609013742	0.214664463539131	0.114490366869913	0.690412963604563
ABCF2	2015.02422858343	1446.73772402937	1016.91691916074	-0.47864398229434	0.133564346866615	-0.986622656556607	8.40501687537826e-05	-0.507978674262268	0.0707643585018108
CHPF2	713.24797960195	525.350626786737	315.018838623895	-0.445019085068562	0.194200572201433	-1.18107306014433	4.51093386110676e-06	-0.73605397507577	0.00695503724041186
LRRC7	86.151152824134	33.5483098554907	0.208025072080903	-1.35929194989979	0.709986738212341	-7.93853434797939	0.0014667246798349	-6.57924239807959	0.0109143315477867
FUT8	424.582705626159	230.833096631474	414.953852998772	-0.879304331479723	0.00348328350175936	-0.0348544669875564	0.938340627522427	0.844449864492167	0.0021643444209858
UBA6	672.446016972871	771.631958253321	611.061747676158	0.199229814092293	0.622077256055749	-0.138201820298712	0.702775756431368	-0.337431634391005	0.29367874421994
GAB2	1494.97858803485	1950.3108805595	1141.39310362778	0.384960035527608	0.389513796363244	-0.38921198629567	0.306539161420416	-0.774172021823278	0.0200586095231968
ATP6V0A1	1363.16826660678	1501.1283179143	1555.08296408305	0.139589608490065	0.902115529540435	0.190476355194675	0.823873818833984	0.0508867467046096	0.963217606034508
PIAS1	593.280821949311	639.982833273078	593.794536251489	0.112143793369013	0.843671333534662	0.00140086492072735	0.998179066204676	-0.110742928448286	0.832710337728851
SLC4A7	483.320160873762	891.819431260209	475.03264475425	0.884734359293818	0.162398417401322	-0.0247301666523776	0.976669943291779	-0.909464525946196	0.104136911200434
APBA2	1442.22323695625	2303.50127394698	2535.00541226002	0.6755045591347	0.080600174308152	0.814252326955451	0.0147458077712151	0.13874776782075	0.78738480395477
MAP2K3	329.908642024073	299.443042318097	279.340952890523	-0.144423743029126	0.804043150123029	-0.241455099973794	0.579145511925236	-0.0970313569446673	0.866254969889228
EFCAB1	22.3497436470238	9.26259861944336	11.1534003468541	-1.22368480893977	0.247448063301155	-1.02236693712931	0.278330373861151	0.201317871810462	0.890505240292227
TMSB10	11160.0904903146	16444.7162213365	21693.2740268038	0.559140574868322	0.268968357518576	0.958907191343157	0.0158193576122285	0.399766616474835	0.417885007664038
ASTE1	109.665306743368	93.8495034015199	113.857031997789	-0.220975359669455	0.570363511499766	0.0455689009628981	0.909808375030875	0.266544260632353	0.426358003712056
RNF19A	418.428301828409	375.672827412949	490.777225524336	-0.150541165066456	0.707638920290326	0.228758937219493	0.462480925042246	0.379300102285948	0.192110516412735
PEX3	208.890281695019	233.308504219452	195.14005003587	0.162751436448453	0.69563449454585	-0.0935947150775938	0.806486769527804	-0.256346151526046	0.449155728549585
GABARAPL2	1444.26760153953	2024.82979144811	2671.2733051406	0.488139635891045	0.253332783672351	0.887844175236049	0.00751630213420627	0.399704539345004	0.319580559802007
MYOC	0.817209239276682	0.941318473647703	0.766685744719759	NA	NA	NA	NA	NA	NA
SH3YL1	357.779455490333	397.286386596167	427.082499150289	0.151928362297613	0.791166011117521	0.257609050289217	0.55008177337292	0.105680687991604	0.851785940342226
FAM136A	1450.31427196833	1286.36531488039	1524.35459447081	-0.174121578341356	0.570354729877953	0.0714816558509989	0.812323086942619	0.245603234192355	0.336392392279565
VCL	5199.53711119091	1071.92265519148	412.296235671481	-2.27784269040034	0.00384582102614711	-3.65645033818002	1.15329512447279e-07	-1.37860764777969	0.0863286577986158
DEPDC1B	407.47590639406	334.212259554009	497.261036578308	-0.287159225999165	0.636554496445745	0.286853183685383	0.574150509686811	0.574012409684549	0.214526179637863
DAPK2	13.6566583974622	8.8463055498206	10.9451694524623	-0.684431900750609	0.445850796039637	-0.345673002386992	0.678532791300458	0.338758898363617	0.725829316788138
NSMAF	622.176575775654	514.009481907733	492.06797450505	-0.274843589059653	0.256978171430787	-0.337784261989201	0.0954561742289067	-0.0629406729295478	0.838477051624139
ADSS	561.838591554219	394.838310449785	526.234825737282	-0.504532684028932	0.0439782817751306	-0.0918095381301321	0.764539078634519	0.4127231458988	0.0805702503903455
STAP1	0.258742642423549	1.24907286192444	0.58748812708042	NA	NA	NA	NA	NA	NA
TIMP2	5731.99249581353	7211.31078365799	10571.3073904924	0.331291920135875	0.407191075650242	0.88301934968604	0.0019352026207747	0.551727429550165	0.076034985967548
RFC1	1286.33191761776	1127.28352404065	1111.56197696996	-0.189763524752582	0.672426064319988	-0.210822705137397	0.568731276352702	-0.0210591803848151	0.968206285255994
TBC1D23	457.802743833166	455.064465875647	483.136700237438	-0.00517079864217404	0.99521725084078	0.0778277984690856	0.880776071143911	0.0829985971112597	0.890505240292227
CUL3	1454.61631325047	1424.23631514298	1801.01220313436	-0.0305239250213598	0.955628552481086	0.308883388516355	0.334830763189015	0.339407313537715	0.299872116118047
MYOM2	170.599675619708	137.762361259434	173.048138173544	-0.307835246671031	0.69563449454585	0.0250753807899195	0.975778946049056	0.332910627460951	0.637084892512207
OTC	0	0.177090518357042	0.767622381332461	NA	NA	NA	NA	NA	NA
CYP46A1	1.3252514159182	1.99706133149692	1.06632479124572	NA	NA	-0.308430339018017	0.894682378536879	-0.68489291078749	0.768545683398084
ZZZ3	307.35273832224	240.044383913023	218.988498265962	-0.347719539825991	0.162880400039874	-0.484177661026936	0.0190048839854204	-0.136458121200945	0.632319888218033
SLC18A1	4.77406790809522	67.9063267158554	68.1342973283285	3.89048265569331	6.38731685944944e-05	3.88502995168669	2.62259083294999e-05	-0.00545270400662239	0.998734966769095
USP2	230.179154754727	170.135239277319	94.2322985046025	-0.438949985457127	0.442466242290969	-1.29061702377147	0.00130768390070571	-0.851667038314343	0.0495795733525686
CASR	0.320896006616462	0	0.233991667403251	NA	NA	NA	NA	NA	NA
TUBG2	489.384279752363	493.109713822651	498.865784993475	0.00930728007462207	0.994365762106321	0.0285739721017683	0.973378608613324	0.0192666920271462	0.985086742696803
RPL26L1	684.558944318306	509.54331031092	634.069817911932	-0.429085353621301	0.256286930199762	-0.112402955534838	0.78894642290867	0.316682398086463	0.388587030673992
FLT4	94.1665633997841	78.8227316415288	29.0757640849238	-0.260368133282411	0.783475642904633	-1.7016356281459	0.00285645858948577	-1.44126749486348	0.0137204509763278
NSUN2	1725.36367988842	1555.18919400461	1489.82752970985	-0.150364623476554	0.75283191349878	-0.212002120401822	0.569515926770094	-0.0616374969252675	0.904903363552929
FBXO42	284.983035151649	267.699530841024	270.995968676221	-0.0851677522585197	0.774422071397787	-0.072409625683691	0.775738774772641	0.0127581265748287	0.968906602075154
MFAP3	405.807729068673	394.96227116531	240.937554754074	-0.0371197207376988	0.976804757293434	-0.751173192545594	0.28549332514018	-0.714053471807895	0.336392392279565
MRI1	483.834915544535	537.458561748293	346.933354627746	0.148017171039757	0.626762530774217	-0.481116037583409	0.0206182414287881	-0.629133208623166	0.00118305818905204
METTL1	245.396298493979	206.680393455766	210.199991786831	-0.257699363841402	0.592320427910351	-0.226292990850475	0.586329406732068	0.0314063729909267	0.959041760114612
HOXC8	289.744568993672	113.454888030326	12.0925719538939	-1.34856407532923	0.290565982668529	-4.61659729560264	7.15019254271214e-07	-3.26803322027341	0.000604796705666876
AGA	207.357596049256	128.426206648865	159.090197268205	-0.710892764529829	0.0367905430119587	-0.384502425814821	0.260365636239124	0.326390338715008	0.386664661939332
PI4K2B	152.312377923012	115.644385184202	142.498519984465	-0.413902223974841	0.416884196784218	-0.0932124094044763	0.863412978130313	0.320689814570365	0.50500965845589
BOD1L1	1276.18256812301	1282.63689893602	1083.37310996025	0.00896660045990488	0.988982657595946	-0.236358542038814	0.466814712999234	-0.245325142498719	0.472174937933104
MAT2B	859.672090439108	668.718817133179	644.028677825717	-0.362465072227799	0.49360498594287	-0.416763182993121	0.339256617594182	-0.0542981107653217	0.934123746124444
TLL1	207.560608392814	108.232879079263	62.5949659448328	-0.944804560323984	0.174336484088282	-1.73310028312239	0.00169160125359182	-0.788295722798404	0.232097264115493
EDC4	1926.59951755965	2061.10968868623	1738.44703248287	0.0971657632187205	0.788421280678036	-0.148346558022011	0.591219181076239	-0.245512321240732	0.352958687436777
TRIO	2526.98547127747	3179.78042604062	1848.10549913602	0.331421055011585	0.419190811996512	-0.451602730575914	0.170111637748014	-0.783023785587499	0.00785993388164299
VCAN	1250.25544678374	4397.48822652592	238.147538920108	1.81424606071046	0.0301898841018569	-2.39357883273882	0.00097585887082395	-4.20782489344929	8.7231148568492e-11
CLEC16A	348.021099119611	326.568430066113	238.899438890959	-0.0944244468598626	0.821966554112121	-0.5453873176895	0.0317356245649931	-0.450962870829638	0.0898737610101817
MSR1	1.09712393388711	19.2589208983845	48.5832854163255	4.18032022052437	0.00257133654483541	5.49988415162584	8.21985805233942e-06	1.31956393110147	0.264147194106998
CDH1	66.2794568049974	0	0.696778428992296	-8.53871414125194	7.04764803035777e-06	-6.58514103216466	0.000186354079728894	1.95357310908727	0.494409668587031
SKIV2L2	1565.82645738553	1453.02828377361	1430.93697283665	-0.106187102427568	0.765559546630372	-0.129783117906166	0.647956716531598	-0.0235960154785979	0.952511115360916
DNAH5	11.3170623704474	9.97932929021474	5.10110174356845	-0.131867750289286	0.915724409473922	-1.04868995704046	0.157858726216469	-0.916822206751173	0.248428206884581
ZFYVE16	562.635775876325	558.590666701629	404.71686161468	-0.0119529634124775	0.984103424182432	-0.475710476099055	0.105798010438965	-0.463757512686578	0.121887737512628
FAM65A	132.599609662947	183.837285014059	226.549104250805	0.468099739549228	0.534117175075659	0.776000869774282	0.179142331247064	0.307901130225054	0.680637498888211
RAI14	2294.50078445138	1513.45357589285	1376.69619453575	-0.600271114614827	0.371833896926848	-0.73703195328033	0.18264722065693	-0.136760838665503	0.871429954221935
SOX30	2.00155354617363	5.39064793459279	4.04518632931452	1.42618147575354	0.319870832192531	0.919138638924819	0.498824191455475	-0.507042836828721	0.729837320391751
PNKP	313.932354815262	402.479072070195	333.652842568688	0.353841224565467	0.474670567488933	0.0880868444459699	0.864494808446786	-0.265754380119497	0.572775002808997
BEST2	0.828938183257984	1.48744669210071	1.30559422452039	NA	NA	0.560286955406124	0.809639140213254	-0.292432489586068	0.910816966555372
PHLPP2	144.014246821257	144.590740437695	115.1939843427	0.0113167313722196	0.991177986153415	-0.324449752095443	0.527015748627889	-0.335766483467663	0.537860853832455
SPDL1	681.910637688495	536.781105123507	553.634821965098	-0.346122032834116	0.490991916842524	-0.301875019298277	0.487168792182786	0.0442470135358383	0.94361824508125
STAU2	543.558489198374	647.725766777179	524.362742479321	0.256193725968077	0.570354729877953	-0.0513676878498137	0.913393057732736	-0.307561413817891	0.431145699364112
PQLC2	193.761222936985	152.227649330954	110.103625093399	-0.362385666195767	0.390787680326442	-0.822456049508227	0.00831698238957477	-0.46007038331246	0.199899576521806
CTNS	353.958147757697	255.295807497512	219.189015235442	-0.476276662948974	0.124824006868853	-0.688737206722672	0.00749794963946854	-0.212460543773698	0.5357751863063
RTN4R	381.247147473365	442.586545507779	509.210397785799	0.214308576123757	0.707218199821943	0.419633900436443	0.319787202976038	0.205325324312686	0.697277196977281
PHF23	1048.93465213179	790.213640864533	573.153030234474	-0.412055141715406	0.208261037058997	-0.872480229084627	0.000520646271095748	-0.460425087369221	0.105535899451147
CDH10	175.662916424791	65.961510245008	108.461694662219	-1.41608203046286	0.116587489325621	-0.700479054103973	0.44080412908789	0.715602976358884	0.457266390555099
INPP4A	640.989450527074	807.980025274169	606.088892168163	0.336593787625413	0.324367077427075	-0.0806961935464552	0.828558697727477	-0.417289981171868	0.145585283502134
RAB27B	57.2309625095926	190.844084905014	98.7082823267783	1.73680649576393	0.0232344752857579	0.782002195281217	0.333200190755852	-0.954804300482712	0.227900701772179
PSMA4	2421.85055262773	2538.35457859981	2792.00408264962	0.0674153902824017	0.883008280720314	0.205112098349582	0.503134629857929	0.13769670806718	0.704920142672726
MYO16	36.7825270492359	130.577052652568	87.7233043840623	1.82406579990809	0.0350071131437429	1.24720366959789	0.137370174141005	-0.576862130310201	0.571841964066958
LSG1	750.84365531241	598.092711901904	705.423164572592	-0.329615910554753	0.268649934813257	-0.0905968321161209	0.782118877588529	0.239019078438632	0.410395491304063
PARP3	338.855620790868	413.13861156802	353.486788421389	0.281947704550854	0.331242899951606	0.0619286724750801	0.846351768808817	-0.220019032075774	0.422710869305855
TNC	156.640683879239	254.472210458395	71.6417841352531	0.697651000549965	0.657770369969762	-1.12830352658592	0.351933266562467	-1.82595452713588	0.103110865487724
THAP3	163.695257833429	175.068206550944	220.428246804897	0.0944044208205336	0.911978548848496	0.432553527037972	0.410781862491981	0.338149106217438	0.563851524587146
FAM65C	106.911798688319	37.784896159574	16.5984499119424	-1.52761159760156	0.222342466743851	-2.69284248145655	0.00667231690383624	-1.16523088385498	0.341634851444495
TDP1	221.568862075939	298.130229704599	271.193567056399	0.430493140271677	0.0699304599182994	0.28899906492996	0.20719992424519	-0.141494075341716	0.610521874347472
AIFM2	147.359306680192	84.9786673501932	36.9371392906672	-0.786439480710654	0.261967675004592	-1.99744870319016	0.000161942020528893	-1.21100922247951	0.0357135195264653
SPATA7	98.8424161828565	121.111906781692	108.349487096615	0.300008022217161	0.649241692240514	0.141290773084388	0.821125728778437	-0.158717249132773	0.816069072100119
MED17	734.220382201946	647.835822981939	635.241694251942	-0.179808563969786	0.574633800831723	-0.209712329432687	0.428394075490331	-0.0299037654629008	0.939233284914
RETSAT	393.157484885286	315.371822406883	223.255180725778	-0.324342739041033	0.571670644757176	-0.818091517723717	0.0461224191667134	-0.493748778682684	0.294223816885703
CAPG	73.7436976513179	178.352810113971	106.623169195149	1.27216332912942	0.0293504307380144	0.524657004050185	0.400965121852292	-0.74750632507924	0.208358854596593
AP2S1	576.794104716639	429.050546701312	535.816256649199	-0.428711996361986	0.287041062091604	-0.105882792587559	0.810571070374988	0.322829203774428	0.405016670941696
USH2A	11.1377832983985	26.8195408156747	25.0934077126157	1.28139311156784	0.173266268648695	1.1688676151405	0.164704253241534	-0.112525496427335	0.931455216482041
ZPBP	0.819495075052407	0.784517605715497	3.05256634952819	NA	NA	1.91732462668927	0.357830021403222	2.91349302217906	0.162965896046778
TG	87.2714134130659	41.4157320012717	236.845266682219	NA	NA	NA	NA	NA	NA
ADAM28	2.34552112840905	1.89359369654877	7.23889694999624	-0.180541874220582	0.95172128859504	1.67193594161456	0.311615818741052	1.85247781583514	0.269882986941798
DCUN1D1	508.861326895749	493.144240663103	421.148242298707	-0.0449671739630774	0.921461300757884	-0.269859658367375	0.319626204644144	-0.224892484404297	0.44795138664097
JADE2	313.123179533215	280.886855203487	248.562710221019	-0.153288100363873	0.70219408588357	-0.330619192414377	0.257643935879282	-0.177331092050504	0.617646480025429
ZIC2	224.298767103556	24.271484108101	1.82773277009405	-3.24311806353683	0.0110932472129982	-6.89159242652737	7.08910529198029e-09	-3.64847436299054	0.00481749926102391
LCP2	2.06994113938839	2.82898871528065	0	NA	NA	-3.55984820121253	0.299824401151966	-4.01917747532443	0.246988248354602
TRIT1	341.800056892811	257.945030710712	380.904219858065	-0.416604386749075	0.265143192818332	0.157087450864594	0.68234519441341	0.573691837613668	0.0613938183995597
ADRB1	0.505756340865796	0	0.298702409913257	NA	NA	NA	NA	NA	NA
CUL7	2640.19485430898	2933.93291355848	2126.15964738223	0.151734191064272	0.626727984330863	-0.312440048503505	0.174166424362513	-0.464174239567777	0.0293218993126012
CTNNA1	3843.26313639595	2631.32523187376	1280.15734360121	-0.546198235153513	0.367466761767018	-1.58617237898576	0.000234360000392139	-1.03997414383224	0.0233229906484869
PHKA2	434.010242251558	376.382803095215	388.954645594065	-0.212010391185259	0.606408251091217	-0.160219901189377	0.659374685900238	0.0517904899958827	0.91715462687547
CNTLN	371.620971214353	325.389169428048	466.720295881594	-0.193155521697112	0.620683895793342	0.329209801670134	0.265794191862346	0.522365323367246	0.0558183871998816
EPHA3	2.50273821548798	1.12128405206309	2.03455365131916	-1.2540736075609	0.707638920290326	-0.386502571925832	0.901139007034242	0.867571035635064	0.798698774850976
HSPA5	11833.7921756778	4519.16912801367	4683.38466892008	-1.38903452311044	2.15575559393021e-10	-1.33728454228646	4.35641082856791e-10	0.0517499808239748	0.899925438861202
DSG2	60.5274994614534	0	0.522777384570413	NA	NA	NA	NA	NA	NA
GEMIN8	175.070985020216	147.94358938913	126.626027738752	-0.24259901730395	0.553334920296082	-0.465967867295387	0.128643459429994	-0.223368849991437	0.554519687941461
OFD1	402.695359503744	379.967925611295	358.307308147355	-0.0890797461642298	0.869423416110589	-0.167893635439323	0.673428457405767	-0.0788138892750929	0.876967667146982
GPM6B	660.566770455768	1207.01303804173	717.072586159531	0.870012373972023	0.0530320869551639	0.117963990949551	0.835720304650308	-0.752048383022471	0.0715971810635047
PREX2	54.6924042775943	24.155150071526	6.07070266791946	-1.17911052316594	0.411861502169673	-3.17990466646308	0.00271091351193028	-2.00079414329715	0.0894411056129533
WDR37	323.419481728996	349.444906603008	315.845003618559	0.120728641076184	0.731809485144695	-0.0339209658180957	0.920852830906092	-0.15464960689428	0.60889815620099
YTHDC2	752.185026099032	781.446966076137	837.782430668803	0.0541584840273621	0.874240054945003	0.15667598229375	0.498127456140059	0.102517498266388	0.709855976448083
CTPS2	572.456503637727	745.091137308161	688.290901174715	0.382709835231782	0.00116940773670292	0.268201114554858	0.0210620058355475	-0.114508720676924	0.417452518066599
ATP6V1H	725.258177918056	614.508766302314	568.347702246344	-0.235445959819171	0.5441646796499	-0.349835071466745	0.2498032585385	-0.114389111647574	0.784118271938503
POLR2B	2709.70810182189	2335.33848685271	2019.87572219015	-0.214110187543509	0.613994480402834	-0.423898034538705	0.177969092438159	-0.209787846995196	0.586015437353775
FAM214A	352.574833239541	390.816640238077	251.813023249511	0.148080112140042	0.81631548370964	-0.487297884885511	0.253362868613837	-0.635377997025553	0.122590107644955
ARAP2	94.2499144141294	5.33931623300628	1.06104702537429	-4.12038092571901	0.00730088303004726	-6.37158513725165	1.60757208523262e-05	-2.25120421153264	0.233707955586602
TPR	4900.7571340086	3995.3419157934	3143.38982059535	-0.294715205887731	0.380364116691408	-0.640806098342513	0.00975907039505628	-0.346090892454782	0.226666088664957
CP	25.4492684468786	3.6440023008624	3.35812200092233	NA	NA	NA	NA	NA	NA
KIAA0556	253.00610028275	321.833553164073	212.491989514435	0.345466566323345	0.352965327152531	-0.255696072202097	0.451923739400232	-0.601162638525442	0.0366536089296313
DTNBP1	579.41145371097	498.252354465	954.346844576334	-0.216163937077741	0.57169939343423	0.720438484477234	0.00532927988924117	0.936602421554975	0.000107441020342458
XK	54.1073513153272	115.771112763046	135.533525635875	1.11889605646824	0.0111498182711861	1.33196338293578	0.000678518261134656	0.213067326467541	0.714413073243048
ANO2	0.494027396884494	0	0.233991667403251	NA	NA	NA	NA	NA	NA
C12orf4	420.946733118717	359.799520745563	354.398219128313	-0.226275796524986	0.33268631852019	-0.248109121253506	0.208152860687912	-0.0218333247285199	0.944639111997794
SCML1	264.271293577784	270.383681896738	309.123304486881	0.0331919326780615	0.9602520048724	0.225299530042784	0.59689333267249	0.192107597364722	0.68958380130817
WWC3	637.77053398944	446.37877306256	222.859829086706	-0.514533747544714	0.499821920424369	-1.51780385959044	0.00423114868904126	-1.00327011204573	0.0820342246662776
ARHGAP6	91.4360567045607	34.5020104865374	86.4143419517232	-1.40500323218066	0.239261583948174	-0.082850119511435	0.955685047192907	1.32215311266922	0.221316167277981
FAM184B	44.0975176557898	95.8357359551006	77.3061030546675	1.12182153639802	0.0798420469797404	0.803965632198531	0.187984200590328	-0.317855904199493	0.683130104558083
MAP4	4283.54222745742	3337.94130392212	2805.95380872916	-0.359546170876327	0.259142949762096	-0.610619744707557	0.0150676296675617	-0.25107357383123	0.422035871437063
GOPC	721.622496551119	771.399925482826	821.7056260445	0.0990282182595561	0.796542551735657	0.188400914894858	0.501360554887558	0.0893726966353024	0.803556592408035
ROS1	4.31622254822855	0	0	NA	NA	-4.61750808106927	0.255003175251514	0	1
USP28	489.367414183772	456.903637933085	318.107495794183	-0.0974605642120654	0.902566731195215	-0.621672285530342	0.179463085832118	-0.524211721318277	0.291910359420878
HDAC9	2938.08647908522	2535.93826429624	9924.48754737784	-0.212347269223448	0.843494128823262	1.75608201559241	0.00370910670335983	1.96842928481586	0.000704476503749074
TSPAN17	548.474595014827	554.276685714443	402.836095627393	0.0179116378532503	0.959799698820795	-0.446396821730327	0.0128628702960883	-0.464308459583577	0.00847051778660644
NOP16	771.386598834446	565.212873808865	779.460867163795	-0.452099073148789	0.331567589615043	0.0145881898557412	0.979286123007757	0.466687263004531	0.257650578985371
CC2D2A	299.174504871684	303.744807205133	249.775888168806	0.0252448196795725	0.964461568823711	-0.259379663908076	0.451072434018629	-0.284624483587649	0.423850420916231
RRM2B	664.499648029596	1020.65549401543	360.260779519654	0.620364155341337	0.335582792315906	-0.882619030275435	0.0889912806909771	-1.50298318561677	0.00116066441020492
ZNF800	217.51085571896	181.694865361105	178.976762915221	-0.253696388150286	0.516765950776818	-0.279157846133885	0.390197278251372	-0.0254614579835991	0.960021129391279
TNFRSF17	0	0.784517605715497	0.662673208679307	NA	NA	NA	NA	NA	NA
SNX29	112.642224433644	115.619618608012	105.208031513428	0.0399834308185461	0.943868452071895	-0.106782141648231	0.795646808636065	-0.146765572466777	0.733502209147652
LMO3	111.972291334013	220.282982225327	473.341138876357	0.977237077799761	0.297558355538291	2.08311834611953	0.00315047945515643	1.10588126831977	0.168850624764851
MRPS10	900.080927050828	825.003590206996	770.605729480544	-0.127267365742305	0.717948037396865	-0.22404618088197	0.398779495729869	-0.0967788151396647	0.780395139840445
GUCA1A	24.5138943604201	73.7929213359361	37.1268674513442	1.60990559221129	0.00116124815202157	0.588615212606281	0.295156775610702	-1.02129037960501	0.0324470918057012
RSF1	974.204833399387	933.322056143613	1027.9217058025	-0.0590100846245148	0.906456885865667	0.0779509866036713	0.836745960768065	0.136961071228186	0.723847387891632
VPS13D	298.889892972493	324.850770769877	384.727509985057	0.120542826847378	0.750196599278787	0.362192312165359	0.157161464837322	0.241649485317981	0.40525350429126
CELF2	446.387796127902	282.613089905665	283.395356651307	-0.663455591350553	0.351714396570544	-0.655974021463199	0.284371855515105	0.00748156988735384	0.995708525008209
FAM120A	1674.34883153775	1064.88990645779	728.609188243608	-0.654784691894134	0.0468836220494177	-1.20010334133996	9.71082657547468e-06	-0.545318649445823	0.0784987066993001
R3HDM1	1053.2348004578	947.394184109168	982.649128082208	-0.149939243155802	0.487893125361281	-0.100048575006304	0.610436616086611	0.0498906681494978	0.841121074857096
COL9A2	181.831713703798	613.45716315445	271.679452006708	1.7555602178058	0.000395421462038008	0.581059713326132	0.303112751551192	-1.17450050447967	0.0160582713532318
KITLG	40.0545694634176	21.4034432414578	32.4179861472165	-0.865918962676649	0.361922805702374	-0.297306062391481	0.760209695857911	0.568612900285168	0.546563421353713
ERCC8	288.374844660951	331.542818350201	373.055113613742	0.212724069306775	0.335732252142602	0.375522214429343	0.0272291736251428	0.162798145122568	0.431643390874684
ADAMTS6	53.2752609566375	192.570595363184	33.2521044656385	1.84501578356612	0.0332581483337025	-0.68991633421796	0.469879423492456	-2.53493211778408	0.000526294054253452
H6PD	280.25086034069	247.572876064943	180.137155357265	-0.182619224601639	0.795968545058867	-0.637743770889658	0.169751734010041	-0.455124546288019	0.384087213831537
VAMP3	502.033299993011	214.151473537283	239.126013684148	-1.2280172730044	0.00142348162359208	-1.07262930182141	0.00323237099512867	0.155387971182989	0.78928395049673
PER3	102.270355958755	125.171070237408	96.7216014445103	0.301099582658235	0.585086429076084	-0.0807362277697016	0.885824963818818	-0.381835810427936	0.418252383881871
UTS2	0.320896006616462	0.250996151950808	0	NA	NA	NA	NA	NA	NA
TNFRSF9	0.570195540834435	0.501992303901616	0.298702409913257	NA	NA	NA	NA	NA	NA
EPN3	17.5793160768859	14.4545785964396	6.50846254793371	-0.29902973887273	0.795925052111723	-1.51765348687565	0.0438562407453849	-1.21862374800292	0.132052139058634
LTBP1	798.423619607892	279.684161300159	41.7197486356251	-1.51355743453151	0.162865101853136	-4.25780341375863	2.26633553210087e-07	-2.74424597922713	0.00123601001413488
RCN1	4063.50189353139	2514.74501729405	2372.2970587218	-0.692874551966531	0.02261189433285	-0.776316361929635	0.00411573028473825	-0.0834418099631037	0.855175993687924
ELN	45.185471231338	82.9648795118305	88.746169150497	0.874269336516457	0.221966623329245	0.975789671933414	0.108766421691028	0.101520335416957	0.919802495509749
RFC2	988.399672399742	855.717923297819	1323.10330562934	-0.2104240997806	0.551684931318964	0.420583264161364	0.107158323504167	0.631007363941965	0.00866136943421161
ARID1B	1336.04103153218	1573.4259019423	1338.42550850956	0.23718055246877	0.49360498594287	0.00229015530324731	0.995954170009481	-0.234890397165523	0.448289829033702
CLPTM1L	2523.9243332064	1969.66434025573	2059.97785664416	-0.357540547665736	0.186235240738089	-0.292997342298266	0.232012488712388	0.0645432053674703	0.858897231075025
NEDD4L	720.034468486358	796.378855210201	1255.5351933047	0.147675058484487	0.709986738212341	0.802152503709258	0.0010479514065101	0.654477445224771	0.00875121190618773
FOXP3	7.71393790527255	6.151545634088	4.55351322299127	-0.449878613215153	0.744963102959928	-0.744959550717522	0.483717506531576	-0.29508093750237	0.837736599039978
PPP1R3F	160.62033001106	307.139099918852	346.680976114015	0.938613579182214	0.231780148687468	1.11328076880488	0.0907282255947875	0.174667189622667	0.865641150019512
HEXB	766.28061532076	559.471910147976	414.100121836687	-0.45267743464844	0.210880695755347	-0.888818249673371	0.00156090302846592	-0.436140815024931	0.182586680865146
PTCD2	503.423714272051	378.209220573964	364.634312587787	-0.408723949264093	0.135857026560588	-0.463623372930498	0.049102569614702	-0.0548994236664046	0.888831152518706
KIAA2022	51.7339038447368	65.7031974950862	136.553550661948	0.352104331067973	0.824553901180033	1.40669446395322	0.167412629606993	1.05459013288525	0.348021419113248
JKAMP	640.730706561331	625.707008053571	615.368992205117	-0.0310678878821596	0.938620843404461	-0.0585270735003263	0.840499084764522	-0.0274591856181667	0.938958994385092
DKK3	248.509409194146	483.333378863829	426.237979868109	0.964229076330501	0.039104605159191	0.779200729864155	0.0752600969563621	-0.185028346466345	0.770157819882318
ARHGEF5	10.8392915150045	17.1936254661578	13.5570369071299	0.649737049717501	0.558537416821163	0.275757601639305	0.801971482986717	-0.373979448078196	0.73959163985284
NFE2L3	352.690971219996	348.167229631106	413.514818508581	-0.0161838739447743	0.972470644661891	0.23117391405842	0.389791986059954	0.247357788003195	0.376162916102926
MCUR1	623.126449030078	624.954266620525	662.084664631853	0.0073812239340336	0.990693598565819	0.0864726282364385	0.806486769527804	0.0790914043024049	0.845559487903503
LIMA1	1257.17922135992	1103.16328437239	1451.89472734702	-0.188082223269007	0.83796968899907	0.207522083894968	0.780709473595738	0.395604307163974	0.57857411519267
LETMD1	1612.97978495846	1073.00353999539	1694.81015852535	-0.587327224929739	0.363454343305824	0.0718535775470837	0.922972410079146	0.659180802476823	0.237819939469233
SLC4A8	1381.03545527911	2069.16253054245	2240.02710979798	0.583452106543746	0.29480054895435	0.69739152991661	0.13396576282547	0.113939423372864	0.874744860009129
LAMC3	133.814026074224	85.8127384600058	37.3154652944409	-0.646949699039876	0.245410547814869	-1.85605847435019	9.20830482123365e-06	-1.20910877531032	0.00656839631802231
PTGER3	39.2545131825179	46.5386758363964	86.5011631640394	0.258363156665785	0.860153038186026	1.14005406855288	0.2166161621269	0.881690911887092	0.386104563796204
TNIP3	2.78493874587413	0.980021401156145	0	NA	NA	NA	NA	NA	NA
MAPK9	605.79084708454	661.523259586933	686.054701078793	0.12695030755431	0.623893293040036	0.178352071754733	0.383129397659073	0.0514017642004226	0.857435919062615
COL23A1	15.653312419407	50.2298989275144	45.6131097601177	1.67373335004346	0.195876258220582	1.5503507723342	0.176219424509065	-0.123382577709258	0.945844259894648
BCAR1	1475.24171889174	812.89363918964	681.889458129359	-0.86056878224353	0.00473556754023569	-1.11400052482197	4.11421650635725e-05	-0.253431742578441	0.497104679915005
FAM160A2	381.283043746324	361.963257747678	406.086066088615	-0.0871533484902947	0.809690223863814	0.0908118439762103	0.759127431919879	0.177965192466505	0.523220581963771
HERPUD1	1292.15387669269	562.40840217884	730.529194111358	-1.1981007153993	0.0252886152499229	-0.822252746383526	0.113328557543375	0.375847969015771	0.558777834005939
HOMER3	504.510469335157	562.950611620694	205.954004510683	0.154408051864093	0.845690118263869	-1.29476370565608	0.00381297225127914	-1.44917175752018	0.000747270485009201
RAD51	419.7309053372	434.316817110214	671.596018936594	0.0479482952330654	0.918638145841665	0.677312517700017	0.00359244791415489	0.629364222466951	0.00675718512406002
POLQ	469.067824329685	380.346861307285	325.69077191222	-0.304738797884845	0.546294036926373	-0.528051642548711	0.170029861533323	-0.223312844663866	0.648952870730627
PIK3CB	196.301151024225	167.099225948128	121.760157351828	-0.220318474779613	0.699811292494163	-0.687604611124817	0.0778066024221863	-0.467286136345204	0.286014479528237
CYBA	164.724119243781	278.620016346843	143.536402744805	0.761618404112422	0.164328431973892	-0.195547494074707	0.752892178232055	-0.957165898187129	0.0375000357430717
THOC3	262.024973596386	244.731475502001	327.020964659717	-0.107688307950243	0.770386281359236	0.316759727088505	0.202421481001119	0.424448035038748	0.0732750472534824
HEBP2	748.624430200076	1372.48185390783	970.477571863951	0.875864853172594	0.0104579425208025	0.374478212007589	0.307293340298289	-0.501386641165005	0.155859742263644
MPHOSPH9	940.421581319043	928.974109112695	805.315272903477	-0.0169397375980292	0.974221853001146	-0.223436247741933	0.46937323540867	-0.206496510143903	0.53573726479202
PLEKHA5	334.541245222356	361.387442550202	308.985942453795	0.114778397278206	0.857887985290673	-0.116068887225501	0.823739176011616	-0.230847284503708	0.650452733232862
PRSS8	0.828938183257984	1.2378333624862	1.61970769801315	NA	NA	1.01337990032211	0.663963894562018	0.247154345398812	0.931820105589947
SIKE1	955.95355333931	902.748303143045	826.479101023447	-0.0808218132879849	0.885287799983657	-0.209936996116349	0.587825067276113	-0.129115182828365	0.78475329033125
RRP12	1080.77103703428	759.02338880403	659.598537595363	-0.511847328256941	0.278691346216386	-0.713365906726077	0.0632351209537428	-0.201518578469137	0.7065270812096
FNIP2	734.196045302403	688.838629475374	580.025225639676	-0.0895866034948711	0.906827118440236	-0.339367150902417	0.489298931840623	-0.249780547407546	0.659376744788102
MSMO1	935.05767052836	884.308462459673	1049.07315026927	-0.0781204722201486	0.909539977652794	0.166111682465091	0.734507715585508	0.24423215468524	0.621918602107918
TTC17	1661.65778260148	1427.07346999047	1087.81386793335	-0.21858260449573	0.51473142213869	-0.611029626381681	0.00932576127427097	-0.392447021885951	0.12941800046798
ALX4	7.87311731492455	12.1547382732407	0.574152928872323	0.627939402561277	0.825377215164854	-3.74981719321862	0.0618554860368354	-4.3777565957799	0.0264385660700969
FSTL4	115.194273998873	258.995499031498	290.228789829585	1.16986776542604	0.397356463995537	1.3324339651843	0.244767033232214	0.16256619975826	0.927686478146972
FOXN3	695.878621296629	782.364604356945	858.476577976509	0.170988474013523	0.752358091478032	0.303062335065907	0.454325739807148	0.132073861052385	0.801553758257303
METTL24	63.2958349044879	4.0138426550856	11.7071242950024	-3.89931390290196	1.96228613577206e-05	-2.45916976153299	0.00457016677936988	1.44014414136897	0.187240931836393
AKR7A2	445.791171975651	291.511057118318	358.9674928678	-0.610063134067359	0.00972311693908096	-0.314821187119202	0.194846987562954	0.295241946948157	0.249438649279909
MRTO4	1181.11962297408	765.104984209163	1033.77478038152	-0.62896155261897	0.111914418298067	-0.192194547087385	0.658702680111574	0.436767005531585	0.262526548826535
NNAT	1449.65717373642	1170.32293623429	2624.55404174749	-0.309193431699309	0.736105229172016	0.856219871655647	0.176727308305325	1.16541330335496	0.0520861234240084
USE1	303.339461117681	202.170582576278	186.860867605151	-0.586510420795042	0.434257593478936	-0.698874804125874	0.255018683182592	-0.112364383330832	0.906145165167826
MCF2L2	39.1292736594358	151.819048737909	77.4437173843322	1.97102240795912	0.000308438934940324	0.992861030962477	0.0859383649896518	-0.978161376996644	0.0843046802283534
NRIP2	50.2352233284059	51.448077092456	70.8956207201044	0.0151220992455365	0.987420884537025	0.489440255577897	0.285688697084081	0.474318156332361	0.322334265958396
LAMA3	97.5592117701569	2.2441575693192	1.71972014617569	-5.44612518591418	3.72132688796939e-05	-5.97142786954416	3.33021570422899e-06	-0.525302683629985	0.826410877391587
AP5M1	402.682786277546	547.718771590647	443.608027060623	0.447262602751659	0.0813296735047369	0.140908772975483	0.61974853130878	-0.306353829776175	0.224768284685226
ANAPC4	419.949066756547	450.132544054244	438.499911536726	0.0927569789118293	0.890463083925583	0.0626083164074746	0.909227976018397	-0.0301486625043546	0.964145436422457
KCNQ1	3.95945363222186	17.2985780977326	5.09676283205063	2.13355288707098	0.0598595477175511	0.342226101006249	0.81593926105353	-1.79132678606473	0.0772574058705355
TRAPPC3	411.525260312039	376.10306022116	359.149963197613	-0.13238611842048	0.74415456829982	-0.195772344853047	0.531308953105447	-0.0633862264325666	0.882748281708039
THRAP3	1542.85006855528	1276.41126230861	1227.3745561688	-0.273513315235987	0.342930490010394	-0.330510844012611	0.166855501214155	-0.0569975287766235	0.876350161580008
PHPT1	1417.97464360185	1293.82790956409	1373.15043734827	-0.132208203482119	0.866812518210547	-0.0458868524282463	0.94784734990456	0.0863213510538728	0.911979286012369
ENTPD2	1.62984680700191	7.91360006843317	2.60033511968199	2.31583353494873	0.210301558249162	0.624883316832294	0.770169191120759	-1.69095021811644	0.311827366988095
LY75	0.258742642423549	0.558750540227546	0.194689873872806	NA	NA	NA	NA	NA	NA
ARID4B	862.811321682326	676.851317990211	656.118763192457	-0.348811845764684	0.242417532240019	-0.394661986216914	0.118530452366543	-0.0458501404522294	0.9121936409389
OPN3	3.01306622790522	8.7920752011381	4.59537807802498	1.55676476356026	0.239261583948174	0.587048460241412	0.678074504254805	-0.96971630331885	0.434925804119041
SDCCAG8	158.341271902436	138.245083277365	153.623706146772	-0.175369164779229	0.652462843464648	-0.041906224598121	0.913681279876717	0.133462940181108	0.723847387891632
PTPRN	1015.9595580673	1320.75879020934	1027.01027838188	0.379034756369472	0.82249526725172	0.0159629477705239	0.99280253648228	-0.363071808598948	0.815675306595262
HHAT	335.486013689276	435.159084409619	301.815924521126	0.376458874161465	0.266387978996978	-0.153008303651177	0.659648005892725	-0.529467177812642	0.0561464767996494
KIF1B	1264.49747036475	2342.58516722416	1951.11619868861	0.890355626732839	0.00523725999389154	0.625692512393655	0.0448666152890883	-0.264663114339184	0.494691593160186
FOXC1	541.694892967067	1052.20109944651	6.69411510909228	0.957456327725473	0.45014053369704	-6.34747617020638	1.33361451659723e-13	-7.30493249793185	9.03715645667273e-20
TBC1D22A	378.030123326803	298.898982963977	351.949915402569	-0.33786831747149	0.401584952677973	-0.100812507800424	0.810040305154707	0.237055809671067	0.544132728466671
SYNE2	1102.35007918692	907.051122186778	1115.70360523477	-0.282553597459578	0.567202704933583	0.0167743811120782	0.975862978224907	0.299327978571656	0.494710965723335
PLEKHH1	165.210838859795	249.341813763555	240.373074037952	0.584274372724786	0.0393355185008914	0.536191899396988	0.0390230529749256	-0.0480824733277986	0.912738059415612
ATP9A	1058.47565370134	1772.33425364408	1673.99784199802	0.7452674209967	0.0389834936175594	0.66190940111221	0.0462824608637894	-0.0833580198844899	0.876928405270026
CBLN4	0	5.72152619816032	2.07849437172428	4.84239708221755	0.0301363362725646	3.32320922323643	0.135700301902712	-1.51918785898112	0.479527806220187
CHRDL2	7.60783131585156	2.27775109516196	2.6022593421885	-1.5862079134639	0.192413068688397	-1.53078588085438	0.150019674755426	0.0554220326095209	0.97741090225827
FAM168A	1210.95907822687	1356.12282759691	1412.6081148538	0.164818343443035	0.584135766611525	0.222133879515808	0.357573636562313	0.0573155360727726	0.868411477981897
RELT	176.904893805987	255.682983250844	175.000860088216	0.518796939347935	0.121830421885078	-0.0155436304099052	0.973215864839705	-0.53434056975784	0.0710817027043985
GALC	287.331171479733	328.621894001843	189.239416068845	0.196695533190505	0.720448189288702	-0.600803662946454	0.109784200866959	-0.797499196136959	0.0246692609655981
NOP58	2493.92628727305	1961.50971735831	2312.41859912428	-0.347677642141869	0.368194544797388	-0.109125274832318	0.789412507873447	0.238552367309552	0.5251265766476
SZRD1	1284.69273814078	871.308354283246	789.428355111568	-0.55990557472996	0.00783708058808149	-0.703498660959734	0.000179739786098803	-0.143593086229773	0.593090885012533
KCNH2	1494.33755895839	1340.46030173463	1622.05239664428	-0.15612171185732	0.829641543981373	0.118873198271504	0.845834257445961	0.274994910128825	0.639424193128901
CUL1	2505.6017183041	1489.6199454249	1199.74685348746	-0.750310293574485	0.0840632469510649	-1.0628315148748	0.00356447156760184	-0.312521221300313	0.519340173298766
FAM114A2	310.693937597468	224.326076870949	214.267664046719	-0.470332799093824	0.20526956416548	-0.536118319716867	0.0892573070664222	-0.065785520623043	0.898833408475814
CYFIP2	2118.76652094527	2948.01895473097	2022.48676938711	0.477007703266503	0.0400974825861476	-0.0663505211901069	0.822414104621406	-0.54335822445661	0.00727235823932675
TAB2	1236.31306712763	1105.79138809213	863.690144403315	-0.159525224294841	0.637720842913542	-0.517252864096215	0.0243647258862672	-0.357727639801374	0.154436595438661
GINM1	295.901293179559	216.455295413802	220.402475715449	-0.445291062191231	0.334602595898008	-0.423981027404124	0.288953977807693	0.0213100347871064	0.973054773371135
EIF2AK2	961.806847336639	1028.06060443365	985.099810596574	0.0998447260613765	0.731461954564886	0.0348605547230812	0.898243987796327	-0.0649841713382953	0.821866444065299
USP36	2225.41218654087	1294.38032492245	1591.6841383282	-0.782901082062572	0.0135309508676089	-0.483707210686013	0.125500447798565	0.299193871376559	0.413406553643067
KMT2C	878.751079149702	965.635391038663	887.274399143377	0.135669179280326	0.654327811334023	0.0143060403456335	0.964450275308906	-0.121363138934692	0.668907105695581
MCOLN3	3.45819177819146	0	0	NA	NA	NA	NA	NA	NA
CCDC85A	38.7008249909256	7.64944641965446	16.8695724550648	-2.28305320264772	0.00110775738278273	-1.20733215547958	0.0787572244125775	1.07572104716814	0.171225081265775
PUM2	2065.11058624617	2115.41610369225	2326.24352370728	0.0347266259006849	0.919016473291667	0.17165449662547	0.406041046369084	0.136927870724785	0.552012109617488
MRPL43	529.084160628283	417.619599526233	485.569995349554	-0.345452124611985	0.39066408996869	-0.126306747951485	0.758458543727115	0.2191453766605	0.584272065246146
ITIH4	20.047084629003	28.7599669753435	18.1274609644315	0.476885083890844	0.463864863171232	-0.109302571048692	0.875985353854314	-0.586187654939535	0.284872478307298
ITIH1	0	0.182256312301334	0.208025072080903	NA	NA	NA	NA	NA	NA
HPF1	767.438976047376	719.281444335318	1423.49141322582	-0.0942305906515942	0.888421048338496	0.892291981777417	0.0140273738300389	0.986522572429011	0.0052160483867587
ZFR	1780.67804907676	1665.29803783994	1661.70435889132	-0.0954289620837725	0.855078767546851	-0.0995288479458255	0.813652490201991	-0.00409988586205298	0.995708525008209
ZNF280C	170.292545690126	162.995957785454	136.899350831174	-0.0745952276411896	0.908723611894989	-0.314555119775606	0.444457223260158	-0.239959892134417	0.60656736744845
NPFFR2	5.68289502511251	2.89693758590101	13.8229258274092	-0.919658598576132	0.749595935930665	1.28517887534128	0.556436162216416	2.20483747391742	0.29166916468393
PHF21B	390.917802746625	1372.63201385723	1229.17464840321	1.81294140925889	0.0318756712502649	1.65351398508105	0.03337572864553	-0.159427424177842	0.903709581689199
TRAF1	160.24809065074	277.920056664058	249.019365931662	0.796449425073774	0.037348041980769	0.634346143922349	0.077812269130663	-0.162103281151424	0.748398022805361
RC3H2	1067.86832298694	1229.88122689271	1048.0090466447	0.201689407771433	0.58362199445082	-0.0255618446161564	0.949289169527626	-0.22725125238759	0.480868239376288
IL17RB	98.6269466938842	196.262802395469	157.365924255662	0.97699705474349	0.00613821107603565	0.67030335397521	0.0560882822780883	-0.30669370076828	0.465151789591759
TRAF3IP2	109.419966426023	148.651098862937	40.666337434839	0.445966512174303	0.488819931612304	-1.4502042339013	0.00139553340451528	-1.8961707460756	6.99576004166821e-06
GYG2	707.50892293034	497.721377271488	739.713753270443	-0.501982259850338	0.0729711966233481	0.0637310542875247	0.85559063181626	0.565713314137863	0.0202277603262924
DCBLD2	1003.62075001106	814.743212378409	846.708008571982	-0.297883605590086	0.181744323016666	-0.245380843301533	0.224984358235445	0.052502762288553	0.861824695844246
SOAT1	651.142121088479	336.176192345937	204.66304149717	-0.952596129115626	0.0728016494586643	-1.6692471944195	0.000130512683124578	-0.716651065303869	0.164138869476751
PKP2	505.656657242546	27.3980200220596	4.12938941593591	-4.20093846173167	0.0128586698054229	-6.91660663413021	3.14584808902082e-06	-2.71566817239853	0.12287294507086
MSH4	1.71774389493316	2.6699535057411	3.01968155062787	0.68236331652606	0.752233560285111	0.86385783154405	0.611146156895731	0.18149451501799	0.933501880827496
F7	15.0931926276084	33.8980738996463	28.7162414163	1.18879655614911	0.259142949762096	0.929457915647517	0.333972896837276	-0.259338640501592	0.843906709030164
GDI2	6307.08476507281	5237.14860086392	6378.73540936891	-0.267786934898619	0.51122015892055	0.0165234077449544	0.971649919817245	0.284310342643573	0.42982369875626
PRDM1	33.2031508746014	14.1382112159026	53.4584946433809	-1.27498132227503	0.267795263060532	0.686745734434973	0.527813131975265	1.96172705671	0.0322878907609099
ATG5	259.21974321361	186.714934174227	229.645752052941	-0.473467829198196	0.0920562909571176	-0.172120141392206	0.56660425786754	0.301347687805991	0.28861684074789
TMCC3	74.4727755099817	59.4326882610634	84.0123873531088	-0.328662031521761	0.525673303248625	0.187866320782556	0.692114601605121	0.516528352304317	0.208860222877241
PITHD1	469.862882646194	420.351087892474	658.99624089241	-0.164146039512444	0.693888966399707	0.489059921727761	0.0839226800665754	0.653205961240205	0.014380461559263
MTA3	1030.28453312962	1118.72849945864	1109.90325053649	0.121475794324257	0.750196599278787	0.108174637616388	0.737487587003269	-0.0133011567078692	0.975041699276169
USP13	708.401762046814	565.757946177731	549.72995016991	-0.322260693149755	0.421138190438431	-0.366411467797493	0.269694347833086	-0.0441507746477383	0.931820105589947
ATP11B	717.900392838765	298.407221652377	274.356966640903	-1.26520761061908	0.0233738582933127	-1.3872400347131	0.00539932290802095	-0.122032424094019	0.888831152518706
LAMC2	47.3136547917728	18.0269710448044	18.0827793534374	-1.45552564986489	0.0497118261788596	-1.39133672883987	0.0378583230963796	0.0641889210250137	0.959041760114612
CDK14	562.779813856399	432.675349913314	337.435274710331	-0.377340745084676	0.448881756500981	-0.737056439925499	0.0467050222462778	-0.359715694840823	0.422567257137427
SEC61A1	5372.92201881922	3575.5513114271	2842.41799151829	-0.587640982346824	0.0284792117787781	-0.91852209174738	5.36423807794849e-05	-0.330881109400556	0.23549594954978
PPP1R12A	848.053398364904	735.069065349587	678.814837697794	-0.205035782738948	0.65942587198715	-0.320544501809789	0.371809589929137	-0.115508719070842	0.810027960909488
RASGRF1	0.994912301096164	8.01625056699913	2.60654952216612	2.99814561775734	0.128786347764376	1.25653718325711	0.555825568600479	-1.74160843450023	0.328047756201706
CAMK2B	442.318772885579	438.695477995777	900.710194433928	NA	NA	NA	NA	NA	NA
CROCC	624.961482494144	1072.62809708707	1070.0355290616	0.777075935229597	0.15708260419789	0.776238746888451	0.1079817518418	-0.000837188341146371	1
POLR3E	1028.84461504942	972.675774104512	795.932308153548	-0.0849288985636322	0.813350134556245	-0.370478240564017	0.103390796841792	-0.285549342000385	0.247897728906669
ATP2B4	2201.51649401076	474.557070149108	333.159974527665	-2.2131265789001	0.00631432745112421	-2.7246608088416	0.000175759558747234	-0.511534229941503	0.62913572531
ZC3H11A	2693.62159411689	2954.59431984854	2782.0032568744	0.133774076539323	0.65884022743953	0.0461762058279935	0.874404379437374	-0.0875978707113299	0.774503835967239
RIOK2	550.766528335202	429.207738146084	538.821142166821	-0.360716202667555	0.1086817476283	-0.0303353302441457	0.915584921575319	0.330380872423409	0.10760479883839
YIPF1	253.40589625328	236.820154713218	197.588248953451	-0.0869016816590598	0.833626978639182	-0.358965087945361	0.176340717920498	-0.272063406286301	0.354790085872558
NDC1	877.889705817106	654.452850468641	740.359048555782	-0.423745377526212	0.0885257533383578	-0.244874703924513	0.318063467108643	0.178870673601699	0.518392007484641
DGKG	6.57469244739831	11.7856037763909	1.76432364165068	0.839861873383565	0.650616770705826	-1.89130947162021	0.202592553822472	-2.73117134500377	0.0473275236548834
FLYWCH1	384.991859048984	355.221117148851	257.0976685359	-0.119119104760165	0.717291627051194	-0.585423680672993	0.00474815850641127	-0.466304575912829	0.0307842841407652
UNKL	126.890671308198	137.58258235194	115.899231782408	0.119975403733193	0.857887985290673	-0.135740964468819	0.802069324834045	-0.255716368202013	0.626645186976462
TBXAS1	16.5789956080712	18.5238704785028	10.5952508064203	0.136049770632945	0.926351525329022	-0.640638104385252	0.489673226101906	-0.776687875018196	0.410841663505825
PARP12	188.543444495409	194.564160598816	136.329696010192	0.0320044111677353	0.965480492522358	-0.467669838354773	0.264607250401988	-0.499674249522508	0.243398635235895
ALDH18A1	1506.14948646752	1197.2551283262	912.216486410145	-0.331206880905431	0.569582436249088	-0.724139629026674	0.0899179303082627	-0.392932748121244	0.437100673062694
TARBP1	1408.35292111362	1416.02027635273	1285.81094359991	0.00606126422466053	0.995002592195115	-0.131317557039777	0.817953203596253	-0.137378821264437	0.829247300704631
GATB	637.180904536476	471.530930903095	460.870488287875	-0.437009068732326	0.0915269317016729	-0.467938661183164	0.0399421086648345	-0.0309295924508386	0.936846941761728
MXD1	298.771834339434	280.20471281508	508.889236231451	-0.0847702660941304	0.919570797821974	0.769783437275587	0.0917143502220159	0.854553703369717	0.057485005410959
CDK17	352.599705801434	412.520889650477	552.688235945554	0.228314950729957	0.664166429044048	0.649628371402794	0.0728739969916839	0.421313420672837	0.303120180265901
DNAJC25	159.892712070939	177.577164007347	194.767174026793	0.143689370553953	0.626762530774217	0.288070461857223	0.185604695925713	0.14438109130327	0.582714659089294
SLC2A3	208.160536732883	153.940133010944	224.739714149489	-0.429049664895094	0.515926295409619	0.107898400633057	0.873633557117217	0.536948065528151	0.337740648732886
PSD	556.496892972429	706.410975643054	791.698546457676	0.34385122536838	0.736258065105747	0.509261924447454	0.519131491032926	0.165410699079074	0.877786678524821
CTDP1	522.569779005076	463.033460333139	311.393961337917	-0.180354055118567	0.627650820531886	-0.749888500877286	0.0020507166180701	-0.569534445758719	0.0251317412480888
YBX3	856.521149782117	18.509633413429	0.778759495491224	-5.54467198111481	0.000101194720148903	-10.109789051668	2.07446486398031e-11	-4.56511707055316	0.00658127872504712
WNK1	2492.56690707756	2186.6998527137	2627.08668564318	-0.188061143584252	0.628084312682384	0.0757018447270411	0.839758826484856	0.263762988311294	0.416322339814298
CCAR1	1842.4352322132	1793.55647251579	1851.25531826877	-0.0403062556927654	0.943074487777102	0.00662574855881421	0.989747161745736	0.0469320042515796	0.926452009459275
OGFR	825.730110626649	672.957605064129	709.993691731347	-0.298135902556132	0.583174556318404	-0.217479723944849	0.655134648834248	0.0806561786112834	0.900766636986145
GNA15	8.2148134469593	13.4236796146028	36.6499245737581	0.736269557278013	0.405768561967163	2.18611694063035	0.000251821954640329	1.44984738335234	0.0128109060781506
PIGV	85.9267287740132	72.6868326902583	82.8462477322192	-0.24727971424276	0.611832527469667	-0.0576914600784489	0.906120279943439	0.189588254164311	0.688208398293208
PTPRU	646.814463518532	393.300506781993	197.046249022112	-0.717391782628155	0.291262397078166	-1.71403226151475	0.000695680058551338	-0.996640478886592	0.074665713818178
SNRNP40	581.001369064066	535.940487260843	596.869746357242	-0.120262840352825	0.805073820904697	0.0395879282976448	0.929226328089629	0.15985076865047	0.703742417008977
RIMBP2	1107.86925907182	4212.3565646253	2955.19666561655	1.9273383175932	0.00129864136001861	1.41597189672302	0.0154521377281722	-0.51136642087018	0.494396430904902
COL11A1	533.640789948532	189.957938034787	83.832094698017	-1.49145282395952	0.218895744387733	-2.67184775054897	0.00500885716925226	-1.18039492658945	0.307355326557441
QSER1	1259.23478434328	1126.13811715179	919.29870328505	-0.160303239272405	0.809690223863814	-0.453891757980807	0.319626204644144	-0.293588518708402	0.581413976327281
MPC1	318.522763255552	495.388598328528	598.179863216815	0.637375957125261	0.15870119127076	0.91078119040074	0.0143062242619655	0.273405233275479	0.583286235898966
ACAA1	281.863756238617	293.573285961924	314.833078464935	0.0492676982280633	0.939187101676329	0.157734143393416	0.722231650423954	0.108466445165353	0.83776256940832
BCAT1	5478.30210608481	6097.21830594297	6548.05248913907	0.154853135556805	0.68765858927111	0.257510299570834	0.380624748265441	0.102657164014029	0.790167589756533
HDAC7	1350.29897243473	1227.75255883399	909.709592879675	-0.13959385674809	0.681869079432133	-0.570723929484054	0.00968105291436492	-0.431130072735964	0.0649856249435532
LZTS1	498.05710204341	1196.36613429609	347.369338872016	1.26488358497895	0.0143751011683448	-0.519339919518152	0.351648350955056	-1.7842235044971	4.25313912337685e-05
PRDM6	143.365173632205	5.74331561344199	0.588126966077174	-4.67957021997547	1.09871632365254e-05	-8.48925461760034	2.96669213243737e-10	-3.80968439762487	0.0155824898759157
SPAG4	60.756626533921	148.571305993254	98.364682447481	1.28455057687362	0.0131576900113687	0.695511801747165	0.19131993464069	-0.58903877512645	0.292102141187069
NCKAP1	2445.69787760385	2212.01601352225	1960.98119879057	-0.144109550867268	0.767691685492096	-0.318623693055531	0.362168373632583	-0.174514142188263	0.684041130387753
MRPS35	1445.58271738383	838.798571788491	1351.90624855434	-0.782477312776864	0.00799799205902315	-0.0958111625934117	0.806571446438994	0.686666150183452	0.01252946358679
GUCY1B3	137.268425289704	128.139018175948	86.0112372321649	-0.0932553715077451	0.937467531204165	-0.676006068577439	0.327006250049	-0.582750697069694	0.436721303032862
SFSWAP	1797.50383646168	1861.4772420188	1467.22796250028	0.0489349269075367	0.942693763702101	-0.292860402091157	0.485697574014456	-0.341795328998694	0.428414644268231
TNK2	754.462438543548	1040.85064348549	947.743341716833	0.463016121140684	0.421138190438431	0.329668963277493	0.52511876055534	-0.133347157863192	0.845559487903503
MON2	606.809682356466	553.649336672292	460.574328437648	-0.132437149655582	0.630901235268886	-0.394224785270251	0.0381984148024017	-0.261787635614669	0.21606963778571
CDH3	778.270905627639	255.114752234601	33.5040485796619	-1.60714466880549	0.0268385543207757	-4.53908574351595	2.56909821334813e-14	-2.93194107471046	9.18395295580415e-07
ARSF	13.1246266248439	3.78645589947908	21.3276340412491	-1.8787566579654	0.117797231668232	0.708248499454237	0.542766886013975	2.58700515741964	0.00887173677445817
GPBP1	1343.98182016442	1414.31932361346	1699.98777505004	0.0728326836667769	0.77346513120655	0.340050239743927	0.0311318824087376	0.26721755607715	0.109255862779737
DGAT2	288.213954988304	372.961908295367	346.576752261518	0.375149044469812	0.570354729877953	0.268187432515441	0.652126343196477	-0.106961611954371	0.891001408269318
ZNF112	43.6993811154334	61.1458567524226	58.6847096365341	0.472381407103552	0.234119403623432	0.415556359826979	0.239648776415516	-0.0568250472765738	0.916762368360746
CS	4571.26511946112	4251.20415931008	5454.50372844882	-0.104102668882344	0.819264236575606	0.255014496893365	0.427855293489993	0.359117165775709	0.249438649279909
LTK	19.8309952185808	247.972388539045	52.4343693351371	3.63560427512191	1.38657640231659e-14	1.39059236745865	0.00784584750565177	-2.24501190766325	2.4261377367577e-07
MRPS24	2.32960682521994	2.48870649042373	5.00128418203566	0.097071403432914	0.965658272516516	1.06397195794469	0.400459778169242	0.966900554511773	0.461935443586814
ELMO2	615.088897867472	513.789828996758	352.028904119651	-0.257627297820617	0.350224723740578	-0.808837862926905	3.78657137895799e-05	-0.551210565106288	0.00733246595630626
WAPL	798.036767900566	537.466892550309	425.650700152707	-0.574495061394448	0.163965754085522	-0.907428020116864	0.00659684219565626	-0.332932958722416	0.433598453618386
VMP1	1758.8398145812	1108.05588803318	1141.78875815876	-0.666277661413855	0.0434471158286413	-0.623725190880689	0.0381423901109996	0.0425524705331659	0.933660821460388
APPBP2	1406.97912230287	1266.86994753294	1184.82625815174	-0.150086497986244	0.777464670575018	-0.248101714470083	0.537170378757506	-0.0980152164838392	0.854458329626831
POLD1	673.001809302963	662.674981328301	577.522365280643	-0.0258392808403972	0.958615173155736	-0.221354823439407	0.460994380190023	-0.19551554259901	0.551460633870174
SEZ6	647.203581425949	236.325902014912	1219.19098148529	NA	NA	NA	NA	NA	NA
EIF4B	10349.4119942731	7650.20118367415	10339.3581419006	-0.43568054858811	0.315129978214367	-0.00130932375662308	0.998179066204676	0.434371224831487	0.262130655415174
SLC6A16	10.0721831827368	4.99796416092347	0.194689873872806	-1.0001129668362	0.750196599278787	-5.26240811396837	0.0186678176259406	-4.26229514713216	0.0759781860686558
GLTSCR1	180.100238512882	137.499893045998	131.991255433375	-0.407710597630213	0.243815422753058	-0.448679000787721	0.132642023964691	-0.0409684031575081	0.932667083677484
SPHK2	209.85871646494	217.842823271354	130.383475870205	0.0608566110446455	0.907941065453704	-0.682408239124672	0.0151920150354787	-0.743264850169317	0.00667974444380193
RPL18	11148.2450059917	6395.96971488326	12223.3037081108	-0.801651033656986	0.180215913315639	0.132862868832147	0.850232669991864	0.934513902489133	0.0683524116844251
CA11	496.826752641437	235.771500908807	412.962434302291	-1.07797189678263	0.0280665881061718	-0.266407631648552	0.640241769388314	0.811564265134078	0.0858206184963027
ISOC2	327.308893525185	267.203735607202	250.729946913556	-0.296486421548735	0.570628478674907	-0.382464372173494	0.365574091156258	-0.0859779506247587	0.889806170250289
U2AF2	2743.91017693339	2485.55568020541	2609.64872932017	-0.143869290755854	0.739889316666942	-0.0725034129061838	0.853717046190171	0.0713658778496697	0.875440683192022
EPN1	1577.59697917273	1345.6648450845	1478.56243127776	-0.229856648130457	0.696474284008098	-0.0930863708162485	0.866651233547318	0.136770277314209	0.819428014514104
MED29	423.653709509099	299.073387604379	361.867134509182	-0.498293435199531	0.122867644492643	-0.226456210192019	0.491078440973443	0.271837225007512	0.421362888209552
AHRR	192.771597564165	23.4077609102317	10.9219987541621	-3.02346535018255	0.000451855278074387	-4.15721726370527	1.85487516876011e-07	-1.13375191352272	0.277794101683865
ZNF275	371.093716584698	315.497608466031	334.634161348107	-0.230090255601982	0.573809858940324	-0.153516309303728	0.679608096045861	0.076573946298254	0.872460672676821
MTMR1	612.819587974485	528.794539525256	489.359183519578	-0.212108386180445	0.434565020925131	-0.322183567652983	0.129450803676932	-0.110075181472538	0.699865351117442
GPC1	1094.65833792383	990.982063650155	862.889028746209	-0.144366139066565	0.877511865153235	-0.34299574811874	0.600894088745068	-0.198629609052175	0.806194245866946
ADCK1	97.0973277335169	88.0038801172308	79.8315563065501	-0.159808258589334	0.849089707890914	-0.278729300202023	0.658342271489371	-0.11892104161269	0.885545107817884
HAGH	358.793611797958	430.870865947697	538.119300735484	0.26381028678269	0.639083294954883	0.585516523551256	0.151360695623581	0.321706236768566	0.504657150836398
RNF4	1124.12821656722	922.210545193494	823.928924225422	-0.28445307575672	0.401412607441727	-0.448899419181887	0.0899179303082627	-0.164446343425167	0.635003438242776
CASP8	39.9513432169275	40.1006863051769	14.0935122496214	0.0119342229181644	0.994642897132932	-1.51248948388243	0.0434154656632007	-1.52442370680059	0.0420156095409906
LIMCH1	1042.40817049693	1168.57971871183	502.139693590974	0.164995244881403	0.900282536658401	-1.05372905842763	0.16761160335019	-1.21872430330904	0.10478158066099
ASUN	806.655530593577	657.802586797295	664.915229516865	-0.295731352253071	0.374080166888467	-0.279735066034601	0.329354702204876	0.0159962862184695	0.971550020066362
TM7SF3	1151.79490909633	1088.50790283798	870.758817713626	-0.0812359102471863	0.898189101599661	-0.403799392449427	0.295036156067327	-0.322563482202241	0.447580456538521
DLX3	79.4146820242709	7.40563702211982	28.0476972973659	-3.4063480856794	0.0040852553274417	-1.50052912113192	0.222647210378913	1.90581896454749	0.125815540638504
SPA17	47.7989775221754	61.9317994077945	46.6474987229734	0.358719761690814	0.604393015872102	-0.0455164904426168	0.952273297150036	-0.404236252133431	0.503546119361655
TSPAN32	7.63243482760879	5.34514475479132	0.977506713822786	-0.531040735751215	0.829761156184291	-3.14946387732642	0.064004310764563	-2.6184231415752	0.155844689054689
WISP2	1.9530286493941	2.38221741682722	1.53281384309673	0.36572709437022	0.911978548848496	-0.266623090992831	0.920977403578664	-0.632350185363051	0.815164949097779
ST3GAL6	300.570727282666	508.45365874479	680.914127297502	0.759514063619436	0.180929881344167	1.1823085211224	0.00988655346104676	0.42279445750296	0.46907648011133
ATP2C2	3.82311819475205	8.73055889352471	6.14287524753424	1.10643434658461	0.343718138809244	0.618023756149001	0.587302844925166	-0.488410590435613	0.681090489924868
NGFR	569.161673227801	237.642036967251	117.887034884584	-1.25815356114556	0.324367077427075	-2.2717077100924	0.0209866033446613	-1.01355414894684	0.401685268321766
CDON	1283.54709682713	515.805544855226	530.675323152824	-1.31695752904489	0.0109284263318004	-1.27467954128039	0.00742153809914803	0.0422779877644971	0.961618248920382
TAF2	987.224799084721	805.954163441167	679.481623296279	-0.29173117619126	0.599201681855149	-0.53880928490407	0.197569776841724	-0.24707810871281	0.637696032785442
HIPK2	761.97601397809	840.181480795614	652.009356405754	0.141780677592122	0.783936776371836	-0.225265243306333	0.56841199160159	-0.367045920898455	0.329750840875424
TNPO3	1286.00841516078	1253.90150441922	1118.12585390689	-0.0352778060100209	0.880647272375951	-0.202781636421541	0.147919526541292	-0.167503830411521	0.266346179308648
RFXANK	613.569463375006	517.589012707407	353.664654766639	-0.249522910365847	0.551684931318964	-0.796994945924847	0.00539932290802095	-0.547472035559	0.0764830494840868
TMEM161A	890.890534634675	668.436321133583	463.333598230891	-0.419366632563044	0.154223865028089	-0.9452200846269	3.35115516883111e-05	-0.525853452063855	0.0350608288523114
LPAR2	655.411716126221	896.675012942839	926.081642907501	0.451347456883283	0.537886694599085	0.499612702720116	0.410852459038405	0.0482652458368338	0.959205668178452
CTSA	698.794298493258	403.139405743377	279.013684803103	-0.797992292708583	0.0474625560939928	-1.32515524291479	8.17597566241362e-05	-0.52716295020621	0.192021771055437
SUGP2	3154.08860224378	3314.788404852	2863.23171136932	0.0711288188794158	0.770548802100303	-0.13996061755687	0.434309180425348	-0.211089436436286	0.215934513482022
SLC12A2	206.766229733666	216.715007024496	242.843810682393	0.0665789186358163	0.922657292331474	0.234032673222359	0.60056385769524	0.167453754586543	0.749186805082413
SNX24	253.755112676005	171.444405044047	150.839643741415	-0.561392345221723	0.153525895549267	-0.750187531660087	0.0224906892021535	-0.188795186438365	0.6872992464056
EYA2	314.011549983102	132.567867387356	468.086319772784	-1.24567381495725	0.312967619817262	0.575915554072919	0.636296231281634	1.82158936903017	0.0676829404024648
CNN2	3535.95004108687	915.874747459402	39.1978854339867	-1.94852993577117	0.109405153608566	-6.49757553753891	2.54098597151806e-12	-4.54904560176774	8.14533037777512e-07
ABCA7	226.163713272243	807.251269613093	339.477885781018	1.83518695416665	0.000150472673525513	0.586204910887094	0.293722285351452	-1.24898204327955	0.00889126659214091
SNCAIP	278.060009314871	568.175728279068	187.882612171184	1.02706855630765	0.0659562064105451	-0.568261293467914	0.311631891442306	-1.59532984977556	0.000461356304316591
DDX20	579.352957269339	523.256831930198	537.340843201453	-0.149773932872084	0.647599414692271	-0.110389644072104	0.702485293329457	0.0393842887999803	0.919612611524625
BTBD1	1037.47188796779	1058.52056935012	1142.57115076729	0.0316416805346707	0.940358388973381	0.140815457040517	0.611146156895731	0.109173776505846	0.734693063722319
FAR2	835.397977569515	923.589960086657	681.479863467961	0.146340671077969	0.787405149916986	-0.293550539909054	0.457552817176336	-0.439891210987024	0.24474114273422
BCAS1	1.76885439259109	2.28163545220426	3.34383393554465	0.444680245985163	0.846279311583834	0.907834773637571	0.578177309827526	0.463154527652408	0.810381177860336
CHI3L2	0	0.250996151950808	0.104012536040451	NA	NA	NA	NA	NA	NA
SBNO2	730.90955916171	650.588633440412	476.442602155416	-0.171020752332792	0.47339271243164	-0.61762794889119	0.000139401645030545	-0.446607196558398	0.00802344235956538
PMS1	688.643974625616	663.595950228828	568.825426528791	-0.0562278030455785	0.895052672026445	-0.27294241752856	0.296242442594034	-0.216714614482981	0.451750128273288
HMG20B	630.507177740299	433.072696209267	127.090776052498	-0.546104164401187	0.380412525626497	-2.31176026181992	5.89136593561904e-08	-1.76565609741874	3.30697531485255e-05
CALCRL	28.3001675052326	46.6392482818012	1.32820727647783	0.722704338605801	0.562010141278587	-4.26396918174234	1.76020614671118e-05	-4.98667352034814	1.73613360881117e-07
TAF11	883.772870516532	803.986087508395	955.651086135525	-0.140743606958614	0.647263561340075	0.112152331702942	0.674949932361748	0.252895938661556	0.294028858742165
ANKS1A	639.76291063877	951.288174556769	689.351723552895	0.573316484533727	0.0584392419055267	0.107288297783597	0.772365319405139	-0.46602818675013	0.102599912266379
AP3D1	3897.80476308018	3629.1136775666	2585.90301623213	-0.10302935891237	0.665875534086427	-0.59224863844663	6.0737304155979e-05	-0.48921927953426	0.000944901645930946
ZNF76	628.840171335453	841.742101582182	694.09814349305	0.417281546977208	0.349501229610625	0.142415288958017	0.75935659561979	-0.27486625801919	0.531260146047346
SLC9A3R2	358.838984519306	338.593696232822	243.623882442786	-0.0887346860100528	0.872030263678747	-0.558962004285992	0.0865460510145321	-0.470227318275939	0.173187649295339
NTHL1	479.104437090347	416.944119796906	567.175058387581	-0.202724642745964	0.739889316666942	0.24437731912501	0.617434417006655	0.447101961870974	0.330645507383065
UHRF1BP1	652.58784927676	610.380809382884	490.159472881378	-0.0922479777934975	0.84069457356219	-0.412961615038485	0.152556755234514	-0.320713637244988	0.310342903137452
GNAI3	892.986154798676	873.757834288687	1084.22560505198	-0.0278894490989787	0.951438830035643	0.281173395235122	0.284720014082706	0.309062844334101	0.246728391739381
IPO5	6398.60496994748	4507.96163175461	5664.11354129901	-0.504679228253538	0.0196756439453744	-0.175675618900564	0.462202925107308	0.329003609352975	0.127099799275188
OAT	651.440420892649	534.012949240401	626.232524068037	-0.285009346049792	0.66515690875227	-0.0577083111051754	0.931270862342017	0.227301034944617	0.721022737458182
WDR3	1757.83913407685	1317.45185761089	1131.11371205098	-0.41552656509738	0.267675751652186	-0.635735319413801	0.0346361309711206	-0.220208754316421	0.575729487129451
PKN2	369.023599367602	219.637303700261	167.833199040675	-0.750158744191002	0.0496719678394107	-1.13443635069752	0.000443098827737492	-0.384277606506521	0.35266094110362
WDR18	1162.16007708692	1107.00925757451	1128.44777431117	-0.0710793739820402	0.928115672029621	-0.0417780778350167	0.94735855832631	0.0293012961470235	0.967583676592012
TRAM2	531.907260648151	144.54514956538	46.5211692942197	-1.87907345114523	0.00974011338106627	-3.51487327782947	1.91271581850271e-08	-1.63579982668423	0.0179680552910568
NTN1	14.0282879519179	8.82732032006371	13.8024968068156	-0.651170286990937	0.65942587198715	-0.0628732633059701	0.967848406817815	0.588297023684967	0.670643296889522
GLP2R	0.258742642423549	0.172565442863743	1.38486058665117	NA	NA	NA	NA	NA	NA
MCM10	853.790135245857	680.095250027866	809.29156462536	-0.327804284150886	0.536600536358038	-0.0776763107245405	0.887140779055742	0.250127973426345	0.623641660165086
DGKA	170.210631200002	121.058677052484	25.030556896671	-0.490559894561213	0.571835275210515	-2.78227312205939	9.91489796082944e-07	-2.29171322749817	5.2528336425539e-05
ERBB3	43.5878568559298	2.72766048880907	5.70766850576611	-3.94450266518166	0.00226166313838664	-2.93767771189948	0.0144291730607928	1.00682495328219	0.556908171252625
ANKRD44	10.9215979782104	14.5582486158903	16.4204564851589	0.488164050790023	0.60364232301797	0.609279225487234	0.421726902522755	0.121115174697212	0.910927195391315
KARS	4846.3675197789	3529.24692192169	4911.56603355673	-0.45791099770537	0.0596991469256168	0.0193532818894077	0.954281360595265	0.477264279594778	0.0271426177043763
ADAT1	378.951902765702	392.485831841418	278.997216735845	0.0512238868980813	0.928306084741126	-0.443334766027673	0.165220904993679	-0.494558652925754	0.118407037425841
PDIA5	324.946133799191	256.475395161299	202.241337172437	-0.35535168110917	0.391908031782063	-0.684023190932506	0.0293702444639532	-0.328671509823336	0.389043389524964
TBC1D22B	370.586387046722	326.177887850583	465.286728794833	-0.183295219791487	0.345122451268272	0.325025948262133	0.0274016973731654	0.50832116805362	0.00014224502807348
NDUFB4	1299.72921592041	1557.7640377212	1986.61795038794	0.260162026277303	0.384785997725137	0.612524293928606	0.00485907218278213	0.352362267651304	0.150170610429074
SPEN	937.926051482196	940.792684869448	812.99838705338	0.0046394332785585	0.995474863511459	-0.207078017569338	0.638642905981226	-0.211717450847896	0.659344260022722
MYLK	563.538823013741	82.3175136381333	40.8863132194891	-2.77458723739408	1.49805232544045e-06	-3.78387898809345	3.41083331266002e-12	-1.00929175069937	0.133046277095642
ZC3H15	1789.50641465662	1418.11648656483	1564.98120893534	-0.3349181902198	0.150654109554103	-0.193429871776476	0.392926447865868	0.141488318443324	0.584272065246146
MAP2K4	684.751445793924	812.727335076026	656.399925821613	0.251112686808269	0.324367077427075	-0.0608333888954299	0.826740295660264	-0.311946075703699	0.14460450297217
TMEM206	831.018552088005	1219.69183628663	928.257141328263	0.55650820902927	0.013365792498147	0.160853545395918	0.533992979267406	-0.395654663633352	0.0714653381490674
SNAP91	445.551934035321	1086.39278603648	1210.78738312855	1.28700097514625	0.138788905603024	1.44338010286829	0.0538303788058105	0.156379127722041	0.900241172693978
SLK	609.719637616185	338.37652861381	296.617877316208	-0.848063591034156	0.148634546964927	-1.03948698982364	0.0365287459848768	-0.191423398789485	0.801371831367154
CYB5R4	414.54717555118	563.068561630908	602.25395028774	0.444937711792949	0.287725371309005	0.540531419473009	0.120844745141083	0.09559370768006	0.858050888935258
COL17A1	1.25136910774399	0.643194404566632	2.68915319710492	NA	NA	1.03481480547816	0.581748320739682	1.88030832468388	0.318159922173711
GSTO2	247.00321760981	418.689562562713	424.718497689047	0.760497142069034	0.0276245240866087	0.783183397489527	0.0116762544691286	0.0226862554204933	0.967583676592012
SEC61A2	232.15863810033	332.841061592186	285.428543525832	0.524209321745644	0.0436393234607839	0.298099449658929	0.252321441017588	-0.226109872086715	0.428812022602479
PRKCQ	2.54630512837241	0.960639662280962	0.194689873872806	NA	NA	NA	NA	NA	NA
TLE2	66.7211457134584	7.43062508283709	0.522777384570413	-3.1558268657517	0.0139690682688813	-6.93395761531849	8.54917771650189e-07	-3.77813074956679	0.0182105161740477
ASB1	580.373298578338	509.722258474643	526.716438285338	-0.188425628984046	0.707638920290326	-0.141393187178797	0.750477602275733	0.0470324418052488	0.933638730727248
FAM107B	1221.71453024889	854.629046396039	1520.85921506069	-0.515059972059374	0.231974553564207	0.315872344575626	0.439916822501809	0.830932316635	0.0143968123646382
ME1	317.151914397454	284.149246632386	117.406857065331	-0.153136778854846	0.804607365708311	-1.43308308599586	4.11421650635725e-05	-1.27994630714102	0.000212749126578317
TBC1D1	981.193468645708	1038.61718366539	626.109732462957	0.0819826205052426	0.897547892021672	-0.649011171758169	0.0665927011707812	-0.730993792263412	0.0346828068378721
CDK13	706.037437622033	700.189909422406	612.49001743732	-0.0151530055686613	0.970349844364933	-0.205425946259747	0.374764843483564	-0.190272940691085	0.442657833221973
MTHFD2	5121.7148222494	2893.64998223323	3568.10124127638	-0.823162545907102	0.0829850290303601	-0.521255285501405	0.258605739784806	0.301907260405696	0.583296616902775
SLC9A7	317.133350113538	546.062484957838	675.047100073392	0.787758761442374	0.151998883628907	1.09226839730472	0.0163416883154073	0.304509635862344	0.62437690011935
FOXJ2	344.006533688472	203.88385252664	190.753801098758	-0.749822758821416	0.0134803286989861	-0.852097833476481	0.00174777942996328	-0.102275074655065	0.818543117331075
YBX1	10339.722601894	9336.11120028535	11268.8258166918	-0.147511028092838	0.827325077289463	0.12419859783069	0.826517554787825	0.271709625923528	0.616281670150009
PDE4A	325.532441652087	132.922955867061	143.514895907159	-1.29894429534329	3.86259456148959e-06	-1.18148864225727	1.23036767070023e-05	0.117455653086023	0.800283772370949
PPP2R5A	314.495783444905	109.218222172107	61.4890115119675	-1.53043704014571	0.0030690206958178	-2.34817877001567	3.26631780145618e-07	-0.817741729869967	0.14182759133392
CTNNA2	234.681068676539	772.360744145971	761.758546165522	1.72089737130077	0.057287626677385	1.70050862762885	0.0370548543484958	-0.0203887436719197	0.990252281071796
ELAVL1	2140.99175831062	2175.36687684803	2159.32839942961	0.0240746039615909	0.935051125409644	0.0114368221892727	0.962024074625728	-0.0126377817723181	0.963297894545595
TIE1	0.517485284847099	0.615508776553476	2.273765828013	NA	NA	2.07875669237792	0.390435787702421	1.71305044645401	0.484900259716381
DIP2B	944.399972647517	1283.58294577009	944.188472394731	0.443372938254378	0.320854308632682	-0.000674071421092344	0.999164670221531	-0.44404700967547	0.26450228608688
SMARCD1	2305.01679226503	2657.77730748896	2647.92972447284	0.205882843101698	0.378387376703898	0.199646526309213	0.318933312907118	-0.00623631679248496	0.985231315235614
KDM4A	832.023447899404	649.671792545461	416.216170082964	-0.352988750029389	0.177735658266617	-1.00092834037253	3.77024630579178e-07	-0.647939590343145	0.00150726709052881
NFYC	674.519413355298	481.630755472883	563.74462183599	-0.487492477534383	0.112887349445149	-0.259254082977568	0.396569093222984	0.228238394556814	0.493766004962069
ZMYND12	5.04912052857644	9.14543999071689	8.53077698603862	0.872964509581949	0.504015105355428	0.738830127575749	0.516784676093511	-0.1341343820062	0.931515531455481
SLC9A3	88.4276403113103	112.401149638005	97.9064506483542	0.338561395557879	0.507899384228958	0.149942406247436	0.764855238592157	-0.188618989310443	0.720574651095135
NGEF	10.7862483832896	40.3889026694483	17.5561471763462	1.89838682559427	0.0062073178282737	0.695082300963219	0.37680486674456	-1.20330452463105	0.0689063213177926
ASPM	1247.91380663499	1293.25193223521	902.229097884447	0.0513210834710809	0.962511457985083	-0.468264465176832	0.48247691282767	-0.519585548647913	0.452159424953977
ELOVL1	367.125202548778	171.588288239551	89.4464432032414	-1.10110827828243	0.0449205618025048	-2.04576993552524	6.78461050027849e-06	-0.944661657242813	0.0689063213177926
SPI1	11.6901947011279	392.969112364636	4.48978014311793	NA	NA	NA	NA	NA	NA
ZNRD1	486.672937321046	518.708312114516	601.693824392114	0.0892402332291251	0.879590538849836	0.306590391428309	0.42670251336177	0.217350158199184	0.624835929588128
MPPED2	262.830831959726	458.361143955567	757.895899790012	0.803096411196809	0.292317190403955	1.52907306848783	0.00893115401516148	0.725976657291022	0.297390307553708
CLDN18	2.56747718055929	1.9945442397047	1.07096371812039	-0.285207802948617	0.92070810380963	-1.16745963296317	0.546610514914808	-0.882251830014552	0.697983542303685
ZBTB11	491.969988391231	379.802372425986	393.441477996001	-0.368520268812279	0.256819121466951	-0.31916281379629	0.270583273879723	0.0493574550159888	0.913058849413822
ATXN3	182.006240702247	162.547197828953	188.719291092536	-0.172100947236074	0.580839062412775	0.0583561761413144	0.849581290225502	0.230457123377388	0.380146075513464
GOLGA5	324.867164875494	272.92619905473	280.422936862437	-0.245400987524953	0.509409779222389	-0.217238637238752	0.497760393820759	0.0281623502862009	0.952990261652118
FGFR2	117.028148659077	38.2851698968726	33.1409595719066	-1.62080896819689	0.0639819544062834	-1.81935970605444	0.0180277014120434	-0.198550737857552	0.878697563523051
LRRC40	283.304157527778	314.479576668425	301.325702189527	0.151665764184954	0.736896257042118	0.0926540788031419	0.81910325665624	-0.0590116853818119	0.904903363552929
ISOC1	638.956329171633	291.052668953195	523.209165053594	-1.13724052443523	0.00608552666971392	-0.288877982157342	0.554690168946482	0.848362542277885	0.0341657548922451
EML1	173.68422868378	123.369237694951	259.765261574961	-0.492723110714231	0.387487452714108	0.579255889360291	0.213813302447601	1.07197900007452	0.00963238435842127
TRMT11	601.787208657808	644.197349692747	619.06992015472	0.0939831888783376	0.72109431609476	0.0410509989891589	0.866525002447325	-0.0529321898891787	0.845559487903503
THUMPD1	729.427990471722	651.973587058626	859.611328569558	-0.161814736139719	0.652655027656409	0.236143765908856	0.399225709725077	0.397958502048575	0.123251042174909
MSANTD3	441.86588791286	412.095138080845	571.097524054552	-0.10067917840621	0.674782377949123	0.370506347864839	0.0176894946695152	0.471185526271049	0.0013359150083055
KIF26A	901.897869857188	2053.78447120715	880.225232626132	1.18799360056568	0.000516826198317933	-0.034582322039512	0.948495379299297	-1.2225759226052	7.56865075329578e-05
ATG2B	280.77635177487	277.210864415121	290.418998555082	-0.015497195870866	0.973744640391328	0.0468811442672697	0.889208492530303	0.0623783401381356	0.870103270310073
ARFGEF1	700.053303606003	915.228424606493	982.639532165609	0.390177804391732	0.225980107187772	0.490608400822928	0.0663138206719825	0.100430596431195	0.801522953761977
ZFAT	107.045179911165	79.1178863584408	65.4852827934201	-0.428461570331209	0.297591966972016	-0.704920830300967	0.031041497277433	-0.276459259969758	0.508234927587018
MTFR1	440.698833446554	307.234326479677	234.020859151557	-0.517998373863162	0.221416491500536	-0.911809008935624	0.00620090609037835	-0.393810635072462	0.335031821761234
STAG3	66.3233282571105	117.619127790648	125.12561359554	0.833643223775348	0.0283304954105121	0.915906454502512	0.00668461874487816	0.0822632307271639	0.885281300316462
FECH	627.020813417715	545.39508408773	714.400806153901	-0.198285235388231	0.735613950346829	0.188758900510846	0.700332806253938	0.387044135899077	0.397111141510592
MYO9A	416.279849601646	547.694497623462	464.494073740445	0.399380847646628	0.387706945484277	0.156894466554325	0.73665502702598	-0.242486381092303	0.601151627741773
DDX3Y	1500.84478919006	1323.79045111129	1236.25366639316	-0.180567949590046	0.670634802532363	-0.280036256997726	0.393094954387194	-0.0994683074076802	0.820019524578925
PFKP	1738.93075330756	1694.37557440955	2323.37655975497	-0.037908138090596	0.941468753532022	0.417446875631113	0.143627787932926	0.45535501372171	0.109501493745137
IDI1	1007.66739908677	707.871325245618	885.021808010368	-0.507031945776489	0.108552569057328	-0.186672312195346	0.579145511925236	0.320359633581143	0.315836041594102
SP100	11.8862670456827	2.37488198948083	0.772900147203886	-2.36606076540608	0.25519999101244	-4.22645502664787	0.02193095553427	-1.86039426124179	0.439493976449046
KLF6	1407.85963394194	298.787910505911	735.337037549095	-2.23975057529025	0.000250009868479567	-0.937208751782844	0.158760106955731	1.30254182350741	0.0374856539869289
PLPP1	151.440884656148	98.9672638081153	52.5080864808326	-0.610106965491876	0.442874181629437	-1.5307888812048	0.00747037597162254	-0.920681915712922	0.153180368708052
NEO1	1695.87807821188	826.503400949257	951.644601503548	-1.03674937432154	0.0142576775521279	-0.833750020608827	0.0378322804529452	0.20299935371271	0.72433567849768
TRAM1	1321.01713654784	571.078449543813	548.790305874467	-1.20892140100773	1.1165916250432e-05	-1.26573920657763	1.23208001929692e-06	-0.0568178055698969	0.909597363056857
PHKA1	664.468205811716	799.070379232239	595.669671453383	0.267044876833827	0.234119403623432	-0.159553494903762	0.459457291871548	-0.426598371737589	0.0163213780109075
TNFRSF1A	553.494617177589	102.442607531982	7.76356060818405	-2.43165041324208	0.0277669323410599	-6.16867145269687	3.24392611118237e-11	-3.73702103945479	9.02447434026474e-05
CACNB1	453.896943792214	793.182186093279	928.933141588466	0.805827585285794	0.325374345394357	1.03411637614031	0.12342016517583	0.228288790854519	0.815114803441368
EVI5	185.380025610787	129.093659353718	87.5930015343772	-0.516071427302197	0.391649127827248	-1.08137680195795	0.0161802392981367	-0.565305374655749	0.286964831120703
STOML1	181.155464416303	198.21679970703	210.952384370223	0.133406004688978	0.879590538849836	0.223004840147119	0.734463780738308	0.0895988354581404	0.917100996127112
PKM	17538.0955801681	12694.8155184662	17107.3232440693	-0.466345536447646	0.108261979712112	-0.0359238162826639	0.923935633100583	0.430421720164982	0.10363853869279
DHX29	691.393157012034	628.844181655765	693.055766726324	-0.137564174485456	0.736313810629625	0.00392506712216872	0.993043884033406	0.141489241607625	0.703748489825842
DNTTIP2	835.61207784142	591.654046514059	788.180482321099	-0.500236849294045	0.0807024502225836	-0.0845525350597606	0.808300834920176	0.415684314234284	0.121976918486885
METTL22	248.032722080723	207.810381673696	203.264907490815	-0.262940530591975	0.48919699368326	-0.286444806652327	0.363933853126222	-0.023504276060352	0.962284043160279
TP53BP1	1400.62708857682	1570.12784488412	1287.88890854549	0.165716385558199	0.706279169700311	-0.121434214501377	0.755011621683617	-0.287150600059577	0.414039168032757
TRO	1425.08312126637	1613.95885214503	1038.85570134718	0.179188415814782	0.5439601859727	-0.456624635963758	0.0296654183269883	-0.63581305177854	0.0010516731872341
RRP15	1070.81815808826	859.144120368243	1167.43562759351	-0.316546801761675	0.490750240818125	0.125347086779006	0.784829250275333	0.441893888540681	0.240540466289002
RHOA	6796.00861493443	5872.08607271141	6796.75284889424	-0.211072963805451	0.47635530213324	0.000217011164421138	0.999583080277394	0.211289974969872	0.423195018589953
DHX8	1740.78019765482	1537.81826358809	1111.92258436121	-0.178431987115635	0.644445591092675	-0.647055884363191	0.0118060055911888	-0.468623897247557	0.0887875220825924
PRKCZ	110.944502717348	123.485374147347	104.947200370524	0.16300312601273	0.872030263678747	-0.0767517401198555	0.929907309004179	-0.239754866132586	0.783099781688962
ZFY	105.716897578623	91.0378555606927	114.06003630836	-0.20224409927081	0.769774219552208	0.117096636978239	0.847138512940693	0.319340736249049	0.569648151343973
IARS2	3812.89864956782	3386.26316451009	2752.06864578612	-0.171201406464293	0.675269155892022	-0.470389929290979	0.0972161846133055	-0.299188522826685	0.356941192999535
SYT1	2040.58721252702	3785.20929606812	3881.08579245262	0.891848303052614	0.100465325047851	0.927585264515171	0.0521604994485561	0.0357369614625568	0.966180994696798
NAV3	21.6021116988477	43.629335793417	13.4337703502723	1.00827955755961	0.236504714705593	-0.688966714452334	0.403581273263795	-1.69724627201194	0.0124393478959931
IDH3G	993.866142783516	895.277364313097	938.204112043019	-0.151498171913954	0.832399641531812	-0.0824796798749587	0.893698311764297	0.0690184920389954	0.926184582895275
ROGDI	203.973359813243	309.074652796752	238.649203374498	0.600163693213219	0.0363756553286751	0.225491501017043	0.469672437303951	-0.374672192196175	0.19196726713146
PDZD4	1729.29114794371	3514.43387324626	5091.46292706372	1.02320260902349	0.273827791559068	1.55817944550404	0.0377450178176118	0.534976836480559	0.586015437353775
ATP2B3	431.674936290277	681.577357608467	492.88606926222	0.660134655762319	0.53868838591536	0.191913955116035	0.86061408021004	-0.468220700646285	0.655780466189031
ROCK1	892.561562838935	701.778284376733	600.930822631641	-0.345501633075124	0.49843273046449	-0.570324328551185	0.147602915359424	-0.224822695476062	0.659105329699047
CBFB	1185.48398674889	964.894198262031	789.246780215004	-0.296431446183513	0.36336716130792	-0.586875418438689	0.0170014645679961	-0.290443972255176	0.322334265958396
PDK3	45.4113636409293	42.4732156497234	49.3857110981818	-0.091579601781703	0.899173475227906	0.102558185425141	0.851927805678646	0.194137787206844	0.729837320391751
HYAL2	995.998491869533	1082.57834593219	752.312540834334	0.117920563328427	0.723441183768903	-0.406185602231508	0.0670042241294591	-0.524106165559936	0.01266823530951
HDAC4	295.169044370294	271.185473697654	211.064184624712	-0.123231860087619	0.838186180774867	-0.487342426815403	0.2085708469527	-0.364110566727784	0.399958487818676
RASSF1	322.070152363826	370.289284810707	515.057266508879	0.193629434507987	0.624102270537236	0.676704591657165	0.0100282229742451	0.483075157149177	0.0854941761665365
FGFR3	158.171197170829	30.2057079103128	11.9547187148568	-2.3808147410755	0.0388398884530226	-3.72880758476124	0.000158529198095796	-1.34799284368574	0.276185084174458
IFI35	61.992119177339	38.243520060396	31.6418811500495	-0.71306758822181	0.432081678936626	-0.988923572054696	0.173506013369237	-0.275855983832886	0.78928395049673
HEATR6	769.641148355266	625.551440975041	502.257590755299	-0.297612690863866	0.531195715155963	-0.61671860682277	0.0784250080886857	-0.319105915958904	0.446962772315663
COASY	1688.37370404862	1369.50121463968	1219.51623025042	-0.303021805040285	0.473667438718221	-0.46918154575117	0.154019649326774	-0.166159740710885	0.704539285996673
PLEKHH3	404.01470374437	289.53827136145	126.009608859774	-0.476814083517224	0.475514712121359	-1.6773258132625	0.000236450506378635	-1.20051172974528	0.0117515196091806
MEF2A	619.484258123102	413.854785145318	336.784714735919	-0.578918296404159	0.143038956022602	-0.879221180544913	0.00649994515539058	-0.300302884140755	0.472479092898258
OTUD5	787.537822220151	838.614235261388	667.767071554726	0.0868003039570321	0.870287361071873	-0.238702162409259	0.513885408285668	-0.325502466366291	0.372727531779166
TFE3	809.23744205096	596.499017884087	528.14926760624	-0.438953268422411	0.170188890456962	-0.617484727458111	0.0191898288262945	-0.178531459035701	0.620314025098846
TBC1D25	341.150289397148	385.050250398654	374.0911989848	0.181443752684597	0.675445794253299	0.135275043805477	0.723548903647172	-0.04616870887912	0.926452009459275
ACSL4	663.618756833279	722.975008033724	632.199803570364	0.125601182675899	0.877064304631336	-0.0694229251990524	0.919155345475897	-0.195024107874951	0.776808858483397
INPP5A	241.030936853512	156.541322521013	103.972520809521	-0.617617694583322	0.261011258581928	-1.21629283739211	0.00419686685190795	-0.59867514280879	0.232595565253019
GPKOW	502.283035022202	494.23533336533	458.014521467554	-0.0246847288970934	0.939027510031429	-0.131327896762929	0.513969379906854	-0.106643167865836	0.639263710624085
GRIPAP1	927.406956807265	1139.35635700177	1018.12148497106	0.296189933209284	0.55724371058346	0.13538632221332	0.783050620331	-0.160803610995964	0.761425363456703
FTSJ1	1025.94892720423	1032.10569562583	1082.16015317257	0.00532061303217062	0.989369603942323	0.0764872438421764	0.73228137075095	0.0711666308100058	0.778342848873907
PRR11	665.452898301458	641.743138350705	452.307893308001	-0.0514473562896212	0.971829832334568	-0.557022809915933	0.524239402078232	-0.505575453626311	0.599315080075359
REEP1	163.752352575723	568.129350758695	612.427986636186	1.79942657270935	0.00528720948817541	1.90624704666751	0.00121355889408236	0.10682047395816	0.922218185882395
ATP11A	711.240191158312	1195.55436315188	1009.18575216533	0.749772223091878	0.0634540614644395	0.504887900047332	0.195503812755038	-0.244884323044547	0.609202652284196
POLR1A	2181.65792806071	1789.17543586842	1303.17476681533	-0.286596860763238	0.508290309265298	-0.743774948285288	0.0153160377892423	-0.457178087522051	0.18392980629717
LAPTM4A	2579.57545955835	1574.52371811767	905.894994413418	-0.713617327347537	0.119540119575808	-1.50967777154918	2.87031486333556e-05	-0.796060444201645	0.0456614960470798
TTC7A	105.599351919196	101.47532888339	76.7764117895241	-0.0671561132095352	0.906494951472053	-0.453695389999324	0.174271399649532	-0.386539276789789	0.281189088148414
IP6K2	1948.46470156676	2060.61917766574	2489.14708772576	0.0803661406056843	0.795832609643882	0.353433904495726	0.0686694485832663	0.273067763890042	0.191711936827328
STON1-GTF2A1L	0.517485284847099	1.22675967071231	0.902240439569931	NA	NA	NA	NA	NA	NA
SRBD1	410.908912217842	295.630320797486	291.212779953761	-0.47339357089574	0.176382193303396	-0.495487599078522	0.103330240601251	-0.0220940281827825	0.966180994696798
KIF2A	917.843276910047	1230.40229721377	1021.40498194088	0.42400653659357	0.443777832989679	0.15448134917473	0.78357005815375	-0.26952518741884	0.623641660165086
RASGRP2	269.33679781714	499.651879712353	507.235551469259	0.891078990926876	0.371729884224491	0.91496579860609	0.280463440939187	0.0238868076792141	0.986829174833865
PSME4	1631.92177032724	1655.56240509097	1337.49372075895	0.020509775065566	0.961866957599961	-0.287129582675824	0.235825949990985	-0.30763935774139	0.211393872529249
IFT80	486.393676007674	437.703866301816	427.384712619662	-0.150702281905516	0.707403561072996	-0.187234597035429	0.563492046580715	-0.0365323151299122	0.935361498934456
SIRT2	631.170028094939	615.548110047193	458.65844968906	-0.0334695973747932	0.953957715395091	-0.461250075810672	0.151550801579574	-0.427780478435878	0.201836927928786
ERLEC1	678.359617513882	568.113569530331	461.59494899202	-0.252371335018866	0.321633777788035	-0.553122091289208	0.00365079531441375	-0.300750756270342	0.167289144427909
PPP2R5B	371.992856340215	831.685248014379	526.640892262075	1.16372041753796	0.018299280289423	0.502614318628035	0.338213360548302	-0.661106098909925	0.194518925639813
PYGM	165.047130205854	20.3164857013103	11.9088482838313	-3.0498044062645	0.000123816051083319	-3.79087117344441	3.77040306251132e-07	-0.741066767179912	0.488612262314372
PAGE1	0.258742642423549	0.302588594332446	1.181109463991	NA	NA	NA	NA	NA	NA
PITX1	678.521025643197	513.644757636202	601.034867067271	-0.400639083023934	0.481368214254464	-0.173337973576948	0.756678484213803	0.227301109446985	0.697983542303685
TRPC7	0.900534655656474	0.574515115159083	1.05083253501225	NA	NA	NA	NA	NA	NA
MAST4	190.20147927602	172.430134859842	31.7087241547793	-0.141151663430208	0.876599883781203	-2.58765048419046	4.08561275781017e-08	-2.44649882076025	8.34539792029439e-08
ADGRF5	0.505756340865796	0.605817907115885	0	NA	NA	NA	NA	NA	NA
SDK2	461.623969036702	171.969771976351	221.300636384081	-1.42585613875661	0.031676113992944	-1.0626168567449	0.0925231841279073	0.363239282011706	0.668483474448438
NUP133	2150.31433651946	2109.72862437793	2077.30524421685	-0.026244244220021	0.943842263274115	-0.048856273544992	0.859671081355636	-0.022612029324971	0.946298447339165
NUCKS1	8727.56659289312	8856.52234522174	12190.0675372865	0.0213040457652926	0.966920253012924	0.482038201847526	0.0724430613402675	0.460734156082234	0.0924326826853147
VPS35	1827.99545740467	1786.77933168414	1909.86979419749	-0.0311473140026308	0.940277410025606	0.0632221964524985	0.835720304650308	0.0943695104551293	0.771170312369952
DNAJA2	1678.95253463387	1557.00231988563	1703.01247303567	-0.108303497823813	0.646075480816024	0.0207248805721728	0.93190435535091	0.129028378395986	0.526498262962194
BCL3	21.4454792277964	6.89960932174172	1.7745141959396	-1.64438904437713	0.302069249074156	-3.70656836954403	0.00464442907613123	-2.0621793251669	0.182396710606986
KCNAB2	112.326260308821	261.571274641379	222.196950329025	1.22390386552846	0.256745964593603	0.987502472836021	0.311631891442306	-0.236401392692439	0.866830766150589
ABCC9	1.75453984773138	0.526746479577826	0.478836664165298	NA	NA	NA	NA	NA	NA
GAL	1275.93651653047	6092.23075727409	2880.78543541686	2.25577977538386	0.00627644219111049	1.17523556523818	0.169269369717764	-1.08054421014569	0.22666807651661
CLEC2D	97.1759353990993	151.588136598902	123.857330316907	0.629152383751372	0.375588936081919	0.350746449995669	0.603735561728391	-0.278405933755703	0.719385727753213
FUNDC1	211.04269805262	276.635556522201	306.089463540742	0.386193720105796	0.246096069151422	0.534330671707079	0.0488215232414264	0.148136951601283	0.692498796013433
MAOB	57.0365250236967	34.0428205985887	11.2406969348755	-0.751039923062641	0.511243966998981	-2.36431822515175	0.00354042818455791	-1.61327830208911	0.0678684162956801
RORA	40.730148066127	115.241143754669	70.1718446326849	1.50588178631827	0.0748271971330086	0.785895868787417	0.358960605054709	-0.71998591753085	0.426533615164801
DRD4	21.4321220491476	62.7811190133318	105.178661791954	1.55299654014424	0.0727851271109559	2.30976559991149	0.00135355205958778	0.75676905976725	0.402110542809475
TGFBR3	39.0812303011904	10.5296181635914	4.96691911299584	-1.88971818775673	0.0787279880837648	-2.9512160040746	0.00146409307860648	-1.06149781631788	0.385089310573453
PLA2G10	0.258742642423549	0.596127037678293	0.714752554075063	NA	NA	NA	NA	NA	NA
HES2	1.65787636651597	4.83930505705167	0.772261308207131	1.62770304361746	0.452803468477266	-0.967233652686137	0.6713648776036	-2.5949366963036	0.158589179977556
ATP1B3	1861.64686012155	2251.19708646677	1988.85421556248	0.273676441141543	0.406634412248015	0.0955726453834831	0.778757675511309	-0.17810379575806	0.58507718470773
NEDD4	275.204190891068	112.602241502234	33.5458616260205	-1.28670810641526	0.0276245240866087	-3.04202533743066	4.2699180266984e-10	-1.75531723101539	0.000580431401081811
PIGB	60.5612352437624	44.3657822983168	33.6719815695888	-0.429626200885181	0.30593417321277	-0.819749667760745	0.0125466680908793	-0.390123466875564	0.332456746180239
MAPK6	1605.9490251862	1269.17996281643	1660.36144707077	-0.337599796542926	0.455182776849674	0.0484801764273821	0.922544038734382	0.386079972970308	0.321116582242348
GNB5	250.475807197833	276.221257574761	404.621569100266	0.148221297187791	0.786301847935484	0.694759118126117	0.0398474541405389	0.546537820938326	0.125879243733582
RAB27A	98.934406969985	89.4315352171561	38.3493927163643	-0.15511985203759	0.860513568345715	-1.36990519214005	0.0064487354001775	-1.21478534010246	0.0178201110346957
CECR5	1385.05377258311	1603.84436212892	1945.36813099396	0.210458383250346	0.51156763659153	0.490720844018878	0.0341673813974177	0.280262460768532	0.294400949334792
UFD1L	759.851761446715	639.626641514441	808.535499010691	-0.251138297378226	0.49360498594287	0.0890712242659307	0.808898592918264	0.340209521644156	0.263058650453287
LRP6	766.917637454765	640.224807459454	523.143810218061	-0.260349009462749	0.603082277290105	-0.551838710159039	0.133521612473464	-0.291489700696291	0.507450918306214
GUCY2C	0.891091547450897	3.05671877131397	0.532694077316508	NA	NA	-0.619774718421486	0.829711520915948	-2.51629848638061	0.237151660337347
SCT	43.4675826895629	1.49037814443766	23.4716915625153	NA	NA	NA	NA	NA	NA
PHRF1	2255.96681651618	1983.41702577507	1661.86189620662	-0.187517978809667	0.560324059769062	-0.441400743212582	0.0565132649018823	-0.253882764402915	0.346786684263647
IKBKAP	1456.4377776786	1681.03827701474	1561.66884719902	0.207498089731554	0.418326209078977	0.101400894761302	0.681132504740412	-0.106097194970252	0.694801232341054
NUCB2	468.880369703519	329.632566129594	566.586614226949	-0.505120747262692	0.150585713532194	0.273469013230234	0.42670251336177	0.778589760492926	0.00571840043345751
PFN2	4526.96469211588	4515.57710734526	3967.40048913728	-0.00380872354044574	0.994365762106321	-0.19046251337654	0.468830154283389	-0.186653789836094	0.503993305349629
PTPN3	213.360669648828	121.63091190279	199.878043723466	-0.80446180814533	0.0696481587727967	-0.0904351347358064	0.871383515877746	0.714026673409524	0.080969351502496
SPTB	103.075412211929	117.559418855594	65.9126731894184	0.194401151240899	0.892891731905728	-0.6480216725418	0.495268155073569	-0.842422823782699	0.379223286048225
DAPP1	0.247013698442247	0.48484490663378	1.20406355732924	NA	NA	NA	NA	NA	NA
FGF10	68.9040238446395	106.673401308371	269.416483031212	0.638860068156191	0.361074351376284	1.97018411712695	5.79092458465319e-05	1.33132404897076	0.00868579842843602
SLC44A1	737.878705591514	531.105183352477	488.66549584994	-0.477268786264198	0.177486539587572	-0.594189438438386	0.0458981466994224	-0.116920652174188	0.794653788495342
TMEM260	336.756457705667	350.29730388374	276.192301031348	0.0499201070343433	0.903260668839375	-0.286724224541709	0.239648776415516	-0.336644331576053	0.163320024217174
SMG6	406.507002136544	366.062775394937	234.805865079939	-0.149138647612779	0.849007085912514	-0.792165724807271	0.0987790031769871	-0.643027077194491	0.210907354065308
EXOC5	942.091865847635	1139.87356253286	1101.20350805679	0.276316956564604	0.530109201513125	0.225574933106759	0.559473318929587	-0.0507420234578449	0.926398831495331
CLTCL1	273.57544526524	559.322896977924	554.154976395639	1.03397789886346	0.0542963482057588	1.02078791344995	0.0348977299020497	-0.0131899854135109	0.989130272662886
FGF22	10.3239774311175	8.38550827308869	3.2809012607901	-0.335740254864119	0.896761023131268	-1.64783886251551	0.311789689583609	-1.31209860765139	0.469376041654106
FSTL3	590.465512463201	196.998097279337	121.052089000697	-1.58935021008518	0.000215253401280672	-2.2882676947196	5.74546575121498e-09	-0.698917484634419	0.14529899337927
DGCR2	1364.02559414239	1439.17968296681	1237.75755655894	0.0748035229409209	0.794260521111347	-0.140435775375007	0.503830873421608	-0.215239298315928	0.288470075241351
RNF126	1072.58993776127	962.776012396407	1119.99445229858	-0.157013274925979	0.797072353396646	0.062929427023618	0.908872222274121	0.219942701949597	0.671662482189997
MNT	790.887372541112	774.682027294444	751.255324786948	-0.0325883790405326	0.924063398235271	-0.0752495602917855	0.753844862615473	-0.0426611812512529	0.885692984400689
ZXDC	231.453932588039	276.307437934427	271.042866732437	0.257303521780028	0.578085537676023	0.226315430304682	0.57366639070667	-0.0309880914753454	0.957555976584791
JMJD6	675.090674522091	650.654791641263	747.362421398963	-0.050112873751696	0.926581227423236	0.14726856580355	0.684942640359677	0.197381439555246	0.596389287417443
POLB	507.112873617087	591.967450132725	637.643838129196	0.225111703246283	0.627579889821821	0.332025416776307	0.360825497463733	0.106913713530024	0.828929164147822
WIPI1	80.2162842668186	33.846641770942	14.8621246278267	-1.24419269351846	0.0468838849104276	-2.42957896505109	4.88130639577904e-06	-1.18538627153264	0.0522977679391401
FRMPD1	206.45989298589	60.4553464562502	355.222977299683	-1.78221020775751	0.0388732109349779	0.781821723561102	0.384140134587549	2.56403193131861	0.000338231699479238
GBA2	1372.98400177751	1730.33317693646	1463.17763821476	0.33380028570228	0.372998341741676	0.0920866328268512	0.816976742345105	-0.241713652875428	0.501881444392026
NDST1	2191.21381542693	1689.09855885644	1154.88460442367	-0.375422381616757	0.397659058285038	-0.924398493114047	0.00389497955192536	-0.54897611149729	0.123884545111736
ASNS	3740.35447547097	2515.65695376808	2094.71576543079	-0.572109333303368	0.389218249895574	-0.836240120296159	0.112303302395398	-0.264130786992791	0.713018686952742
AP3M2	660.506652841157	612.926977507064	645.395938119473	-0.103885478115148	0.818574254067741	-0.0330427496079397	0.93746136832873	0.0708427285072085	0.874424550397791
CNGB1	202.937504882653	302.609625855818	812.988851986492	0.578487599840005	0.738448982260652	2.00366856673025	0.0802381258579136	1.42518096689024	0.260340445007044
ST6GALNAC2	24.2511939622255	25.4815501291151	37.4007845331418	0.0989867290726407	0.913877485934834	0.631940153578571	0.223579338346888	0.532953424505931	0.335453268416572
CHAT	75.3619425450245	294.865882753512	47.7820521629876	1.96856657339697	0.116304972985282	-0.657225099043725	0.629624629960292	-2.62579167244069	0.0122330351594679
PABPC1	34470.2399127647	24018.3425838658	28144.293676558	-0.5210894615392	0.0669557564545738	-0.292475922713253	0.302717383134075	0.228613538825946	0.466252052368582
TESK2	19.3505334899687	21.1561439467917	13.9530957156349	0.159186482768903	0.888457478545247	-0.457415708968423	0.561194844504293	-0.616602191737326	0.42805005327782
CFAP20	733.738557462309	879.142369649253	1386.49193111522	0.264936141436279	0.216011091024113	0.917382481540711	2.91914581851688e-09	0.652446340104432	2.17546219237606e-05
CSNK2A2	2001.65175768589	1582.17097010639	1970.07773024404	-0.338058806281345	0.140247962425001	-0.02254425669589	0.939861998603766	0.315514549585455	0.128650039718993
PTPN21	245.778691246299	190.930270369957	145.451028415833	-0.361153724539068	0.644190441590454	-0.758720888733254	0.186925669478447	-0.397567164194186	0.566483384099394
EIF2B3	565.194182345466	484.356535039203	500.798592762788	-0.221608356138592	0.698399804198647	-0.172948064763787	0.730175410617265	0.0486602913748052	0.940598709116275
CAMK2A	18.1679382877831	55.8398932992069	11.8456318242768	1.63318221718742	0.175382216763415	-0.620072093443252	0.63027294647136	-2.25325431063067	0.0242948322330338
TCOF1	3458.25865594126	2114.10772197707	1760.64710940787	-0.710786035147396	0.0342075545452663	-0.974597502352564	0.000717596483147443	-0.263811467205168	0.494710965723335
CDC42	1669.53147217578	1906.94790566537	1698.10925115279	0.19019919262267	0.620764947111589	0.0247772135142331	0.952403012142475	-0.165421979108437	0.646101550496664
OSBPL3	223.460545680013	978.481502443931	302.75723926119	2.12870011553178	1.78515281981017e-05	0.436542233547338	0.481288404046906	-1.69215788198445	0.000338231699479238
EPHA8	191.206830115722	261.016603359528	268.205983885988	0.452773861014763	0.628710289653991	0.490983568974504	0.525806479433174	0.0382097079597408	0.972921730092344
SLC12A3	0.517485284847099	1.53738496108407	2.75540917185153	NA	NA	2.35952970884682	0.459423832887038	0.796789632511438	0.840174824783217
RAD18	638.929564037435	557.622822254536	734.704799091043	-0.196193715948741	0.700648586135029	0.200975912261755	0.634830022824386	0.397169628210496	0.310848005673097
ATP2B1	2047.22868245723	1673.40546271131	852.879960723457	-0.290521613003012	0.551684931318964	-1.26288054106834	7.65952121499696e-05	-0.972358928065323	0.00280228056677601
TRPM5	37.7368513634246	20.4432849292372	12.6243101271141	-0.965047484512659	0.133303783223638	-1.59059442055474	0.00303599588038664	-0.625546936042077	0.369370216185887
NCK2	925.604726583968	952.626932773044	1108.52289124193	0.0446415769184582	0.859699027071596	0.260160685587838	0.0848350491118498	0.21551910866938	0.177737212372438
MAP4K4	3977.03561472084	5470.22688864544	5234.66081141691	0.460382021295354	0.01887358632461	0.396420051863105	0.0304827947566169	-0.0639619694322489	0.820369728752811
MGAT4A	101.495419345762	350.054619750221	239.622888681874	1.79349426505618	2.82080938853099e-06	1.24463260904065	0.00117475016156896	-0.548861656015526	0.218666622451083
RPL31	18810.1719480493	11686.8878250149	20093.7944639748	-0.686649880413965	0.193638692464182	0.0952533894606299	0.878917578581861	0.781903269874595	0.085249598179294
WDR1	2838.91700015966	1535.03315121207	1162.07568299438	-0.887160369078906	0.0401074405742247	-1.28895916578396	0.000457273632860314	-0.40179879670505	0.400146484274508
SNX13	470.199822649064	371.759383814503	370.931284490707	-0.334007331910733	0.33399264531136	-0.340608938063239	0.248864494805071	-0.00660160615250576	0.990339356607192
ARHGAP10	344.231861419264	252.576614656362	170.266225410871	-0.457491874882716	0.0655475066323442	-1.01009801602299	5.21169127149491e-07	-0.55260614114027	0.0115193360416124
RPS6KA2	1527.62490837895	1378.37541150383	674.772084566586	-0.14830507213803	0.781729172965061	-1.17964538108838	0.000131309438093928	-1.03134030895035	0.000757859583490559
ING3	258.967874748606	255.470546059464	318.715516826081	-0.0189895819892448	0.971780382976063	0.304908596560382	0.297990401372306	0.323898178549626	0.281941908293261
VASH1	795.973107991596	1408.39719328149	987.05872820195	0.823155600345868	0.000301068710194268	0.310473300453259	0.219926986873978	-0.512682299892609	0.0249898365949215
LMCD1	67.1477034477665	47.7268020933274	11.0100425802803	-0.483610642124698	0.562304543412174	-2.63520318643932	3.53837502843989e-06	-2.15159254431462	0.000179644563417104
WBSCR22	1326.48377212949	1277.8819001057	1547.97659694034	-0.0558536955069447	0.929110933901447	0.222765134585368	0.581748320739682	0.278618830092313	0.498391448819443
SEL1L	731.425256459342	556.099269334936	532.189172398469	-0.390806936192342	0.254398076554279	-0.456977231534142	0.113864537043948	-0.0661702953417994	0.885692984400689
TRIP13	1320.2590084191	985.745383467505	1250.37367020621	-0.422309047913302	0.421138190438431	-0.078816416493763	0.889711756051954	0.343492631419539	0.483996497999034
ATP6AP1	1852.58721077194	1521.18384175391	1816.46271031224	-0.283760772748919	0.433246862207255	-0.0281012979384762	0.946149615307271	0.255659474810443	0.438378208181485
TCF3	3719.57111821648	3997.13342228288	2319.76584444062	0.103248880928803	0.872126191860773	-0.681460181585258	0.0693640910185761	-0.784709062514061	0.031856301414787
TRIB2	651.433997255374	1572.63729105332	543.419920181106	1.27164292246019	0.010715558110647	-0.262072721788575	0.66642075159857	-1.53371564424876	0.000399096242809271
DAZAP1	2462.63449985937	2478.11432355815	3043.4314031503	0.00785944312089948	0.992250449453499	0.305621584601336	0.441119388449885	0.297762141480437	0.479527806220187
MBD3	2946.70324085359	2835.0578611521	2764.41900932006	-0.0563154105310488	0.946129436486174	-0.0919570788285275	0.884244738046581	-0.0356416682974787	0.963880946267161
HLTF	1194.41014880261	1331.93182641545	1184.3059205056	0.15844418796596	0.695900730714985	-0.0121124104735074	0.977224366214405	-0.170556598439468	0.639320953685991
FAM50A	1624.36849022006	1876.24714453303	1945.23265472943	0.207588910536441	0.789310541321087	0.260355638768031	0.671332336684743	0.05276672823159	0.949458141413033
FAM3A	485.767893882698	345.879500485348	370.435445559758	-0.492715060033825	0.287222970755199	-0.389863927903867	0.350254978729821	0.102851132129958	0.863597437523461
CPSF1	1494.70150598698	1488.46718225224	1044.66800596684	-0.00661999725501805	0.993534951747101	-0.51679865711736	0.14400417172004	-0.510178659862342	0.158925541035524
MYO3B	0.505756340865796	1.25353738717582	1.34218131368268	NA	NA	NA	NA	NA	NA
CYBRD1	478.30625528929	43.647905314438	2.53072560157048	-3.45184648127346	0.0069479544147235	-7.57064990076286	9.45156336077381e-11	-4.1188034194894	0.000872238518495472
CDH19	0	0.125498075975404	0.233991667403251	NA	NA	NA	NA	NA	NA
PDCD2	1852.27421274581	1644.21136934352	1837.97477556959	-0.171413413881622	0.676674587608553	-0.0107231305947642	0.980168257336735	0.160690283286857	0.673817176688273
SLC6A15	1896.27049717024	2082.09127817142	1969.60142167644	0.136277007294895	0.770912800365075	0.0553733695148818	0.896084589545389	-0.0809036377800133	0.865523624859521
RDH11	986.402387960463	878.555684347411	860.267042388586	-0.165615660032635	0.528995839667402	-0.197670366452413	0.358264126536011	-0.0320547064197784	0.923012452244544
PRKACA	1156.13082846946	1272.99606183147	1257.93688166576	0.139868073322708	0.570349146037364	0.119333020624274	0.57872716585826	-0.020535052698434	0.945705234504474
ADGRL1	3617.85089044845	4253.20294275257	4161.84301211261	0.233090184055668	0.674782377949123	0.202139029384663	0.670981105848	-0.0309511546710052	0.963217606034508
SPP2	0	0	0.772900147203886	NA	NA	NA	NA	NA	NA
ACTN1	3469.81913913982	2513.07345964466	1247.60214123945	-0.465204611664254	0.370865781179564	-1.47593965460165	5.26677152863149e-05	-1.0107350429374	0.00805508544429984
ZFYVE26	839.240230762219	579.069336210496	397.213993481907	-0.53792213442352	0.124513948512493	-1.08082131315728	9.8574198374265e-05	-0.542899178733756	0.083799034010163
RPS6KA6	224.240561944706	544.015883023187	396.746250592602	1.28229327992957	0.054060609651428	0.825988060511764	0.202834135035965	-0.456305219417807	0.554519687941461
EPN2	886.139415398619	836.066890363998	820.760222850156	-0.0820980499331637	0.813576364488042	-0.110478295445723	0.684781218327012	-0.0283802455125592	0.937943709940953
PTPN18	515.493987153942	522.687422446769	600.845218316586	0.0193285430306848	0.971780382976063	0.221722963366503	0.489298316365783	0.202394420335818	0.561597700335955
LIMS2	117.07786179264	43.51788273527	62.09141954427	-1.4241576801068	0.0390703334866427	-0.916934600628435	0.171103249396766	0.507223079478362	0.53087841957655
ASIC4	161.932032494051	372.887531444937	251.468113392628	1.20594958574158	0.338274601867722	0.636585989177596	0.600737278752361	-0.56936359656398	0.675599700676308
SPEG	866.794253721887	1059.01905689068	643.175798718137	0.288959039380408	0.692573057372995	-0.430104818359832	0.448769438895649	-0.719063857740241	0.172498075661371
LNX1	21.079310888912	22.3999855177105	33.7501813709126	0.140899621846658	0.883932294654793	0.705265274578951	0.224151645598208	0.564365652732293	0.369398602049761
ALDH3A2	781.44706921469	702.592235291036	810.267625909407	-0.1522752891494	0.528583942853264	0.0521065738036408	0.829517453050087	0.204381862953041	0.310448555593175
TFRC	6161.38534701618	1401.56030304656	1523.46809464057	-2.13581968348492	1.35790458689631e-07	-2.01576647446051	2.85271921988679e-07	0.120053209024408	0.866254969889228
SREBF1	1454.88598026285	923.542060477491	583.68003135243	-0.657738642133218	0.037589372418478	-1.31750951503945	3.98014178544068e-07	-0.659770872906234	0.0207091197448697
TRPC5	1.32753725169393	0.652885274004223	0.853021953293391	NA	NA	NA	NA	NA	NA
AFF4	1802.2099508938	2049.76031825002	1339.99854261494	0.186457042851447	0.752511424249714	-0.427255803656181	0.31086347457197	-0.613712846507627	0.124346254630345
UBE2D1	401.506192522923	332.256084483026	374.08434621057	-0.270745569361122	0.568656771899475	-0.100059391833165	0.83161887350342	0.170686177527956	0.723847387891632
MPP5	477.773711998921	216.943534815907	210.385817155176	-1.13657687048248	0.00058437365303172	-1.18288116045098	0.000122013760348136	-0.0463042899684968	0.935557776532742
RHOBTB1	919.884619688248	611.662720181245	559.210240840963	-0.587301868056819	0.0429759850678011	-0.71746490021161	0.00452757722133615	-0.130163032154791	0.734850599648755
SMC1A	2948.34007617923	2957.06422603401	2845.20072324898	0.00435110434412955	0.995002592195115	-0.0513600957709482	0.903710669254998	-0.0557112001150777	0.911143781988594
HSD17B10	1479.49160493827	1448.96955221443	1332.96372948428	-0.0305625065601033	0.960142508897924	-0.150310721511232	0.716782614459915	-0.119748214951129	0.804446257853381
MARK2	904.941957022375	888.986659284847	716.693918803313	-0.0288036140778324	0.928665059478819	-0.334934843247839	0.049102569614702	-0.306131229170007	0.0797338410688909
HMMR	412.815334878048	256.453397425251	221.891295855188	-0.685769849496538	0.380412525626497	-0.895786618372744	0.157816121414376	-0.210016768876206	0.818294398516187
CHFR	1333.45711302787	1371.2687846794	1105.84259012866	0.0392285956780156	0.846259001559359	-0.26989521980331	0.0222769228456531	-0.309123815481326	0.00666977285392074
TRHDE	22.2713574894893	135.176572684944	28.5333839326392	2.6036037040058	2.15155391825841e-07	0.354186102625948	0.610920732797812	-2.24941760137985	9.99940970800892e-07
P4HA2	315.807666578869	182.285224235374	120.698523255579	-0.787602207576271	0.197981983313252	-1.38967115858813	0.00408008531164955	-0.602068951011859	0.308752850486486
NFATC3	863.691734375023	861.168281297481	883.672746253821	-0.00581672442174543	0.991177986153415	0.0316041216440673	0.923935633100583	0.0374208460658127	0.923080769582068
TRNT1	586.721355083073	520.712877476236	531.408702052166	-0.172585581570221	0.693081894598656	-0.143147908025517	0.703102627620842	0.0294376735447048	0.953974161093371
ACADVL	2064.11679304352	2007.25227278246	1455.41217426138	-0.0411770396675516	0.950452274042848	-0.504336113669812	0.170029861533323	-0.463159074002261	0.228710782469402
STK10	217.541945883615	293.274609125452	119.001091431637	0.422214687502312	0.0648223642888592	-0.871037426000967	5.5194409725989e-06	-1.29325211350328	9.31365654030961e-14
FBXW11	1046.3760164957	1189.21541987619	1057.73860923911	0.186748904212547	0.671608474689645	0.016302912708428	0.972264971527916	-0.170445991504119	0.679480415447502
ACAP1	19.4881010984741	15.1127057717163	14.2268688604223	-0.423111740935194	0.570690957713396	-0.464558867141201	0.45709103932291	-0.0414471262060074	0.965572683605315
CRMP1	4408.7607250285	9098.53029012334	11497.5147854947	1.04540367858612	0.122129225939505	1.38297587073201	0.0149202009974743	0.337572192145886	0.676381914869222
EVC	235.21218759082	197.25689747993	19.8057723489385	-0.252844952654686	0.857221292657297	-3.56142195067581	2.46136547955312e-06	-3.30857699802113	7.27688301876408e-06
DERL2	822.288394757501	702.469657449644	915.119801719703	-0.231233777722932	0.497652663138538	0.154679632912525	0.616853123400289	0.385913410635457	0.148462823955392
SIDT1	1.01151268173159	1.18624092010457	1.29296282740614	NA	NA	0.339421799510254	0.925948379051505	0.0275611814545467	0.996538493240182
NDE1	237.519005341576	189.736398179036	149.332721399508	-0.322548743534082	0.748262081972675	-0.670815218397655	0.357572379507646	-0.348266474863573	0.700209165717377
MRVI1	156.786072860568	171.801331328171	78.6339053806379	0.135146655949916	0.827707645776779	-1.00190962708535	0.00581293163686419	-1.13705628303527	0.0010947596313928
TMEM38A	108.112649407726	119.09662162513	82.9794191462013	0.147325659107202	0.907559800524161	-0.377798789906451	0.664759748603234	-0.525124449013654	0.551460633870174
AP1M1	1429.70094075571	1709.74022378695	1510.52708834194	0.25904127783023	0.29043174237063	0.0791484481681566	0.763274103173163	-0.179892829662073	0.451609627259763
PVR	246.083323104863	174.525282671548	123.698303727751	-0.493878749259183	0.150515764886303	-0.993611198948763	0.000251096072867333	-0.499732449689581	0.108216749874156
XRCC1	786.521605634562	799.223873776457	895.964778961329	0.0229093823812786	0.971838555859546	0.18850171548195	0.647613224078797	0.165592333100671	0.722880970907171
SCARB1	2492.30457025678	1540.82450298305	1448.02531788746	-0.694974242054708	0.00264364507347759	-0.78322245056117	0.000207927332285064	-0.0882482085064619	0.800767411970887
CYP2W1	15.1092562771794	4.39642614559198	23.091316432924	-1.78768978444965	0.0332300064247932	0.622085300665273	0.442284755209271	2.40977508511492	0.000580913090952384
MCM2	3977.46047880202	3842.72553822835	4925.00985799737	-0.0496628891541117	0.930980773644922	0.308175693468093	0.366017124117743	0.357838582622205	0.301057293671714
MOV10L1	19.0106647197001	4.11417219484007	7.59107778279079	-2.27024108742244	0.000689689551436873	-1.31452988875633	0.0321426351288527	0.955711198666117	0.240173156735162
PANX2	76.4173217742366	80.6661410492767	130.212935343996	0.0860964201010116	0.958615173155736	0.774271220342189	0.434385358894633	0.688174800241177	0.521219678484366
SELENOO	498.603127604397	603.774594250162	527.777356561415	0.272942569473056	0.742800794896736	0.0825693868866248	0.916631634085291	-0.190373182586431	0.814970168885014
TP63	0	0.480319831140481	0	NA	NA	NA	NA	NA	NA
ALPK1	134.103210098983	69.4156345865397	4.79233648615804	-0.948396312894695	0.427452680474882	-4.80992047977336	1.76525948980493e-08	-3.86152416687866	5.6895024210643e-06
LLGL2	76.8179228158689	32.6866737176281	12.0189290676049	-1.2300855484335	0.1747672011277	-2.69387287306971	0.000186292404286862	-1.46378732463621	0.0726105859653158
PDE8A	204.810310629987	226.47123583189	225.025490243565	0.131722424808512	0.766093192110586	0.135672215775702	0.709561306057817	0.0039497909671892	0.995701174738185
CLCN4	516.660720622308	601.93981712439	603.677245309604	0.224752184185145	0.665970445908082	0.225177182359296	0.606076198592489	0.00042499817415164	1
NLE1	885.413148843098	663.979633614258	668.316823830891	-0.415110846632285	0.309469696606942	-0.405205984139594	0.250907225594795	0.00990486249269174	0.986829174833865
SDHA	1586.52659740411	1698.41424431677	1736.36761341703	0.0965764157882463	0.707638920290326	0.12938819712542	0.525647787412939	0.0328117813371738	0.910136467866968
SMARCE1	2842.22986568525	3029.20016285083	3854.11534481333	0.0936552269746974	0.49360498594287	0.440045593876047	8.09972520708684e-07	0.34639036690135	9.32687126083095e-05
FNDC8	2.60952151983037	2.16934402417579	2.67838106040009	-0.193442520419581	0.932737758499287	-0.0215361763375568	0.992176415634459	0.171906344082024	0.931820105589947
GSDMB	46.2772317551732	69.650790042467	50.1389079776642	0.586204857156338	0.60364232301797	0.121007055619145	0.918046307467306	-0.465197801537194	0.668112316049684
KDM5A	803.672755639231	533.137636968208	700.967451458634	-0.588978475212079	0.0252898235498927	-0.197606217306442	0.49555701547264	0.391372257905637	0.134164164841161
ADAM11	1200.30319563532	1149.10232700888	995.006750196945	-0.0632669288594645	0.935107646743261	-0.270352929686804	0.587661417501041	-0.207086000827339	0.720574651095135
PPP2R3A	161.573841786506	156.639989555447	155.343870783799	-0.0362584207198903	0.951438830035643	-0.0545550068512874	0.903566157687502	-0.0182965861313971	0.972921730092344
FERMT2	2424.50556296418	1610.09263207031	412.271744803343	-0.590316538698832	0.428251431624224	-2.55565043574655	3.05519204912877e-07	-1.96533389704772	7.94002446041508e-05
PTGS2	58.2732233515169	7.10646540117782	7.82491780732915	-3.01764407971669	0.0180906502513175	-2.89208430816212	0.01312544532054	0.125559771554572	0.953974161093371
IGF2BP2	450.552720319611	303.562498510077	11.4397790805262	-0.569241904013071	0.744948265530437	-5.29193130529878	2.24228996994579e-07	-4.72268940128571	2.23131609993984e-06
MAP3K13	415.554929543218	571.040783609331	623.393666068111	0.460664880323223	0.0745201703528522	0.584668908719487	0.00819142180122455	0.124004028396264	0.698835429627033
ST6GAL1	1343.10358565831	2458.3969127827	1685.1157948919	0.873321164058792	0.00765525689693661	0.327612403461726	0.362730651831384	-0.545708760597066	0.0988685812831996
TBX21	0.247013698442247	0.354821755165077	0.496810789248066	NA	NA	NA	NA	NA	NA
FRY	520.341330446951	460.83585814764	235.353016177716	-0.175911865062357	0.805523229366287	-1.14536261559823	0.0064091146794489	-0.969450750535876	0.0246716489111834
PICALM	2728.79185123807	1990.10339257419	1636.53688689976	-0.457160798458546	0.200313775411334	-0.737549440437198	0.00978193968763248	-0.280388641978652	0.436876720744505
NSF	1132.45836955805	1392.66695633602	1338.5269481285	0.299360882235149	0.553761178251831	0.241238831100487	0.58636928440854	-0.0581220511346622	0.925962698825873
GLI2	499.682097079771	161.782212775153	62.689461163734	-1.6271929517017	0.211355353367558	-2.99356573377443	0.0033836690058713	-1.36637278207272	0.26450228608688
CLASP1	1680.94982980824	1866.86032362325	1820.33595656337	0.152263379676739	0.637691478424196	0.114449471020725	0.687715591937207	-0.0378139086560145	0.922218185882395
MRPS34	966.133758022141	774.751315374788	1031.32300080324	-0.319776652199814	0.609725516503712	0.0946982035042828	0.878917578581861	0.414474855704096	0.435514466256817
NOTCH3	1892.24383504965	976.884380871583	47.5245743708948	-0.954079069211783	0.452441277010838	-5.31625943469727	1.44006084571752e-10	-4.36218036548548	7.13696581837764e-08
CLNS1A	3410.42704336204	2822.48224010364	3523.14463363101	-0.272813275609887	0.162781747044823	0.0471994357863324	0.837090089590243	0.320012711396219	0.0556490522885501
PPP2R2C	143.001689173969	265.51569395305	178.008884826548	0.896653582006268	0.548627211069896	0.318549182828039	0.830194918605959	-0.578104399178229	0.69915369617856
TEAD2	464.621234619903	255.969847090285	17.4386673001625	-0.860171930618461	0.596648053707323	-4.73942038037825	5.336792694179e-06	-3.87924844975979	0.000191133892668951
EED	405.029733386227	361.480635566495	312.9830746815	-0.173490287934512	0.694662112663601	-0.371889614525966	0.24758293901976	-0.198399326591454	0.611115353061409
CDHR2	27.2841279096161	69.5826174514441	66.2442083240501	1.35525751710298	0.0823516204366327	1.29404651374969	0.0651560967140378	-0.0612110033532924	0.959868814022874
SNCB	135.485712701819	112.308494851763	257.144166385806	-0.265982027067412	0.894547510859907	0.926765708777892	0.478091270329079	1.1927477358453	0.364203729959835
TSG101	1172.8833237985	1310.72657637735	1565.59093958571	0.162504402562879	0.692643487379265	0.41765047073093	0.1470264818118	0.255146068168051	0.443142163249501
NCBP3	1000.79060798871	1082.67458440024	1060.7103886622	0.113831160439095	0.630864441653044	0.0832383385646961	0.69151718286669	-0.0305928218743987	0.912738059415612
ATP2A3	40.3210629680602	199.923107698578	29.8979803750612	2.31109843086587	0.00179229702793723	-0.434695041482157	0.645097723933512	-2.74579347234802	2.51903451857876e-05
CA12	394.499626062199	128.91417620552	96.4059973914832	-1.61830407297031	0.051006643931913	-2.03574065382689	0.00453404889840059	-0.417436580856582	0.69344789479515
MGLL	80.4694634547256	11.7607027192438	68.2078403193377	-2.78178831355074	3.35460747138533e-06	-0.239127513677528	0.768033107820218	2.54266079987321	6.087281529371e-06
NTN4	82.6736350805717	41.3706039245989	14.4395328593778	-0.992982695525363	0.45014053369704	-2.51817583392436	0.00806090189730283	-1.52519313839899	0.15481812641992
BCS1L	475.779364407902	607.522850921368	537.738941087827	0.349682103599159	0.488911197247872	0.176845027859132	0.713816821549877	-0.172837075740027	0.746927495805534
NUAK1	1112.7457278394	263.385528026636	233.076319732564	-2.07812512498035	0.000528932408448154	-2.25558652984104	4.92825185864059e-05	-0.177461404860689	0.856382200792767
DPP8	589.682926256891	623.338637966606	507.527378017115	0.0825767612479993	0.861753150394271	-0.215956179532377	0.512574370710121	-0.298532940780377	0.362792465870601
SLC24A1	221.271360723493	134.206221406197	85.6815544655867	-0.718612257334727	0.207363401075718	-1.36888109778436	0.00215318583278191	-0.650268840449628	0.218407289513215
ZNF532	1870.24867738992	2091.81035740597	1969.56938808518	0.162512827776199	0.733100718608221	0.0747353676872062	0.864524477101777	-0.0877774600889933	0.859778777969738
SCARF1	7.99872403653711	18.7479400685053	5.36540113555277	1.25830580491441	0.079224867973624	-0.529452516939351	0.525647787412939	-1.78775832185376	0.00352846123833406
LMAN1	2003.89374009721	1333.28996910727	1205.69275098353	-0.586468955080319	0.0638241325537852	-0.732652517962959	0.00722447221093565	-0.14618356288264	0.71890783531871
HACD3	3339.92807512335	3586.06204508679	2973.48421847924	0.102978627101679	0.804128145677139	-0.16771728097024	0.592309376547247	-0.270695908071919	0.37051663335782
IPCEF1	2.28633967743819	2.52352506088987	0.104012536040451	NA	NA	-3.14214767047916	0.116121382790084	-3.31556068213256	0.101957884651298
ZZEF1	858.766315995923	902.347857474434	851.357332200225	0.0736380682646691	0.788899897388414	-0.0129076159470074	0.961618372984694	-0.0865456842116765	0.721782608762057
ENO1	13787.6471640406	10754.7423319779	17058.8161931735	-0.358435062783985	0.285580416345881	0.307128440449203	0.304010387070328	0.665563503233187	0.00948430328699039
SLC12A1	0.505756340865796	0.955473868336669	2.16239966072972	NA	NA	2.01921317031232	0.332008099985436	1.05742428420706	0.621572550324832
MYDGF	1081.83481687058	655.785916940595	729.895216043584	-0.72230547752747	0.0730647534780472	-0.566942377838166	0.132417442209286	0.155363099689304	0.771091925174293
ANO8	417.825315038779	814.174488772072	504.430372358815	0.962373102588327	0.000437201418516049	0.271740678558808	0.396471618247757	-0.690632424029518	0.0092703019051999
TUBE1	263.303758876466	177.320850937686	140.988042453567	-0.565734776454102	0.00257133654483541	-0.90487464531465	6.19567717415387e-08	-0.339139868860548	0.0887875220825924
ARHGEF10L	231.441659535941	311.552315907753	256.98178081758	0.430412024383112	0.446399837240565	0.154187186036076	0.789105267700801	-0.276224838347036	0.621176367831796
TXK	5.82176262684463	18.8550695746417	0.294063483038587	1.69745840745131	0.345647278435917	-4.47965773822254	0.0100511831561169	-6.17711614567384	0.000146168206243747
WSCD2	1.47073019649091	7.9794084557457	2.63465694495696	2.55323065458448	0.0864984082944658	0.93687872456876	0.578510738519876	-1.61635193001572	0.214359679389308
KCNQ2	1679.38375881646	2767.24106792307	2385.43333996588	NA	NA	NA	NA	NA	NA
TACR2	2.05036884553092	6.9157791524353	12.5130683962496	1.89332598109094	0.12285356135513	2.66690846432033	0.00762065129643334	0.773582483229387	0.463278442550424
ACTR6	417.117207211698	420.581673228036	543.695166446597	0.0117201118890476	0.984179976861092	0.384013899299814	0.203986073998745	0.372293787410766	0.235229324577743
TIPIN	247.140769126946	180.116074598918	262.059013884957	-0.467783799318692	0.253372194314382	0.0830264417161357	0.858445394287012	0.550810241034827	0.114687053620371
SRI	1078.74691714792	1219.0452627261	1210.49004782857	0.176442780969996	0.536796761407552	0.166216392424271	0.49446432166301	-0.010226388545725	0.977516173872652
EIF4G3	1274.86482723136	1300.05009539498	721.610992713011	0.0269840536221297	0.944942940537095	-0.820967172349852	1.01348114381048e-05	-0.847951225971981	2.07114799099326e-06
NUP37	445.967043181257	303.927963207195	278.171786586269	-0.552975174710709	0.102904965729045	-0.682260030476867	0.0185049928135776	-0.129284855766157	0.769848635626299
SEMA3A	734.992085430363	682.005293354004	1029.73860299255	-0.108087268954678	0.866485634917458	0.48742976580564	0.226467102862368	0.595517034760318	0.13096076984661
GTSE1	651.841841170613	836.184291608344	849.229154616684	0.357951800947188	0.397702776360811	0.380154457589968	0.28549332514018	0.0222026566427807	0.968366884829185
SEMA3C	835.705090032353	77.4970744702709	9.71733652446612	-3.42723612301847	0.00292752153175476	-6.4303550754653	3.10847464895839e-10	-3.00311895244684	0.00705988274097432
TTC38	532.778759366429	505.020903220016	333.692874721906	-0.0748941913344027	0.849853584913047	-0.675749400583402	0.00231474665428086	-0.600855209248999	0.00721983579462169
ACAT1	1438.56826115566	1431.6321872408	1768.20068918384	-0.0065346342447145	0.990749116218907	0.29833239467645	0.235825949990985	0.304867028921165	0.238896292760851
GRAMD4	772.170727883451	1162.3325330916	963.386706440615	0.587398677397062	0.0253178572435286	0.319413811675913	0.229921458468462	-0.267984865721149	0.352433936944807
CELSR1	159.139325147759	51.1565709200671	36.3768984738295	-1.65248221181118	0.0570458485296743	-2.13629781848145	0.00435035931812409	-0.483815606670273	0.655146492490607
WNT8B	2.57403492278379	2.67511514172207	3.12719378478429	0.122988077648349	0.962915616527606	0.275193526584704	0.888302561849103	0.152205448936355	0.947076162688955
ZNF638	1760.11700706595	1994.83616279852	1861.01874827003	0.178321595142664	0.520925641689228	0.0805539880311058	0.765700803852795	-0.0977676071115579	0.735563586777627
SLC25A40	201.787514313407	285.107871659285	308.508495490151	0.50518784297291	0.198524780500111	0.616062653541235	0.0613774758950863	0.110874810568325	0.822554539026747
TIMM21	613.953269962709	472.350742920246	566.108885835787	-0.381878795011206	0.294432307821986	-0.117075115554476	0.763599720350478	0.26480367945673	0.457265335586379
ADD2	2010.3011009988	3195.84052547961	3392.11345781027	0.669372308411712	0.155684120835182	0.75504668898656	0.0622050248718855	0.0856743805748482	0.898238349933024
RASAL2	540.802058986353	302.740584324868	313.882242809674	-0.837369771410074	0.0506213718297576	-0.785395682265876	0.0435123762057041	0.0519740891441973	0.937962721251831
VPS9D1	156.05138720295	188.205156264489	154.342418815671	0.2625005034241	0.690394412507804	-0.0140263887944724	0.984504465314836	-0.276526892218572	0.639728219298085
ZNF37A	880.581309463841	741.802073398148	741.092468483262	-0.248151997605287	0.390912537135471	-0.250269535067048	0.30847296902595	-0.00211753746176139	0.997406395771336
MARK3	729.046656562165	743.855123080658	660.636285957947	0.0248175020819687	0.928665059478819	-0.143268850335688	0.391458672955003	-0.168086352417657	0.321086670523331
SLC25A3	9406.25261747491	7360.81692019635	10393.1116310762	-0.353663965637099	0.428738714581762	0.144058432799433	0.746910980079103	0.497722398436532	0.170772446686956
FNDC3B	604.970690241674	451.593404990087	171.184948456863	-0.424163385549864	0.37607615975919	-1.82270088415713	2.97949714320171e-08	-1.39853749860726	1.94064697167823e-05
FOSL2	427.689715990004	101.872820367021	179.034395140265	-2.06754815927105	0.000193804832591975	-1.25753753750847	0.0252489227444945	0.810010621762577	0.200825955301336
CACNG5	4.73669115014147	1.02873878347944	1.53430812605222	-2.10663796174125	0.439928681103505	-1.65135865144366	0.48247691282767	0.455279310297583	0.898205564393537
CACNG4	875.613983682968	1767.08079129575	1714.844386709	NA	NA	NA	NA	NA	NA
FRYL	511.175338876987	541.287525455155	397.602745391903	0.0830146558278152	0.892615722832543	-0.363365402828335	0.345644095682481	-0.44638005865615	0.24426438961006
TMEM131	1039.43650891903	792.318718955647	998.341918017483	-0.391898366946323	0.106129278649123	-0.0576449174419902	0.845542882923484	0.334253449504333	0.137573994731051
FSCN1	5900.25217364939	10236.0907321978	9400.15921335963	0.794749342570615	6.42095311792248e-06	0.671995770211012	8.91965799214668e-05	-0.122753572359602	0.623240228966979
ACTB	52756.9152480061	44774.3611873374	57401.5007065613	-0.236725856594223	0.616929354396374	0.121712619501722	0.78669964583174	0.358438476095945	0.354651011967711
MOCOS	53.2387018299618	47.4551816237481	5.31024210833493	-0.168321473486363	0.919355863465199	-3.31369632774909	0.000118682028928734	-3.14537485426272	0.0002162635464166
PLD1	177.05718601774	5.75145369491561	5.76375101617463	-4.93196557542833	2.31593050373688e-06	-4.94853629999155	7.02187920140137e-07	-0.0165707245632143	0.995701174738185
ATP12A	3.23014148087642	3.10091107814397	2.18650699564265	0.0475345654092332	0.982144744899535	-0.503160811974446	0.717995800708985	-0.550695377383679	0.713018686952742
WDR62	577.467347400768	1049.58842264134	713.08041153859	0.859333419300633	0.0563738345242662	0.304280166879394	0.535163224409627	-0.555053252421239	0.218407289513215
DLG1	870.134150886052	761.909190535411	494.972235792744	-0.191802499103496	0.66515690875227	-0.813716541289703	0.00447549890264947	-0.621914042186207	0.0379809871476782
RAB7A	3842.71201166443	3636.37755772873	3910.93850936501	-0.0798746108230957	0.694823972843313	0.0249536725902094	0.898272995058005	0.104828283413305	0.545271096384588
BCAP29	390.694053602954	325.657653241068	246.577592422374	-0.25862211905724	0.586444552837835	-0.661494049091321	0.0508394378036961	-0.402871930034081	0.299762210436955
SEC31B	153.898087007955	144.645682949016	111.228231298288	-0.0939864771483744	0.923069536321724	-0.470049966574566	0.431306052459324	-0.376063489426191	0.572775002808997
SART3	1451.64652142545	1284.91212560643	1239.38935211578	-0.175144609303567	0.611389528675577	-0.228448690337902	0.408972425075997	-0.0533040810343349	0.893655034333562
ARHGAP15	0.258742642423549	3.09999265671832	0.756769051973664	NA	NA	1.21566927027617	0.76418785559802	-1.96042278803808	0.592638942995842
TUBA3D	3.89242883137482	2.96877468555177	3.26586918748051	-0.399007052266534	0.818240449423217	-0.281243037425884	0.847869398504167	0.11776401484065	0.948857341169297
PAX2	0	18.7154908634004	0.104012536040451	6.58111058964095	0.00104902889400976	0.416006070521132	0.901472496050568	-6.16510451911982	0.00061709997490249
EXOSC7	907.719009884202	849.47451976513	887.25099566938	-0.099581032216291	0.833180837854642	-0.0331004032840645	0.93878847072703	0.0664806289322265	0.888091994050471
KIFAP3	608.23845021636	745.991655136232	811.688083036993	0.298201461169338	0.210637241837842	0.417475721120353	0.0322574579745364	0.119274259951015	0.654031815754596
MKRN2	866.173862417569	792.38747245339	812.117745068632	-0.12744434998375	0.775491117665624	-0.0945494971474344	0.806571446438994	0.0328948528363152	0.945844259894648
MCM6	2061.89286454642	2410.15347178961	2966.94792246911	0.225132560099722	0.562304543412174	0.524750157314913	0.0610268130526594	0.299617597215191	0.360317707958693
REXO2	620.467809161462	486.331735523431	375.186893801909	-0.353600996850458	0.418194768599471	-0.727714349833265	0.0251246487589792	-0.374113352982807	0.331655854364071
RBM7	341.182119514748	284.607206156545	364.154216387535	-0.251890554194814	0.56288626732504	0.0978691512503728	0.819351516881961	0.349759705445187	0.334357460419254
RBMS2	501.627336403472	331.126374475228	90.9522384013009	-0.599692721610874	0.483318083112084	-2.46545041191497	1.6540323787654e-05	-1.8657576903041	0.00134293720092631
BAZ2A	1684.98505600507	2119.20709131644	1379.53470590905	0.33160547408526	0.534870566636656	-0.288652843730897	0.532296183802863	-0.620258317816157	0.127775059123507
PTPN23	1220.3930368432	1163.26296781822	1131.07945082503	-0.0676944232608629	0.80960222574008	-0.11083834339916	0.601928254659269	-0.0431439201382971	0.877480881306663
MLH1	728.890411939145	762.860854949529	1077.65343091305	0.0659843983278904	0.856729095891179	0.565501475635386	0.00555983519200828	0.499517077307495	0.0156118985378119
UNG	920.517025204645	861.881870180707	1445.10477387136	-0.0964589508796703	0.804043150123029	0.649866256981109	0.00382774182419902	0.746325207860779	0.000522583103393478
FMO4	16.8562568796121	4.77029049716876	1.62568926497842	-1.79096185728299	0.294877262162449	-3.30420877973332	0.0198344915583683	-1.51324692245034	0.401469680079081
KLHL20	420.629695461411	411.532796992815	375.319679414675	-0.0287170271388215	0.963537872484289	-0.164703737689981	0.693057634678066	-0.13598671055116	0.77987280382599
RGS11	170.751227196996	422.908375821773	527.093450388754	1.30945354290622	0.107695460900862	1.62867650929863	0.0188074002732409	0.319222966392411	0.757746224268292
SLC46A1	134.888195441544	122.48838519516	124.002366855186	-0.135761427826652	0.80797176003466	-0.112976683201162	0.809639140213254	0.02278474462549	0.969356718420487
PLXNA2	631.498268316227	1459.71072840004	449.638276725665	1.209011664061	0.212194915672972	-0.490518913607441	0.622101740891541	-1.69953057766844	0.0319267352051315
SPAG5	1398.04172094075	1841.61356569896	1999.69085565321	0.396499195096566	0.317152417323295	0.515836523656323	0.111962515667851	0.119337328559757	0.801371831367154
ANKRD13A	602.339386564141	523.344727192394	641.564983959447	-0.201664496719262	0.642674280241549	0.0910063024177346	0.826045084777465	0.292670799136996	0.417452518066599
TPD52	804.743081366326	735.086062741712	902.668049474007	-0.127113890953039	0.788421280678036	0.167040125765236	0.652126343196477	0.294154016718275	0.405681454359233
ACACB	163.141218405357	273.557315953027	73.2416290387821	0.743577599093921	0.353623765541588	-1.15898187273066	0.0692334685051787	-1.90255947182458	0.000881864093831959
TRAF4	1741.09479241221	1745.08810137824	1156.05823238749	0.0038835491208853	0.994365762106321	-0.591349032650281	0.00669175612786663	-0.595232581771166	0.00574739379441588
PAG1	104.408131973778	103.973791907669	47.3756755670033	0.0033086341135024	0.998484190237703	-1.14485760628692	0.0455620657856798	-1.14816624040042	0.0451507284967414
GPATCH1	224.499583113107	217.679000801471	207.469501915963	-0.0591009931699072	0.885721311438076	-0.112034805811282	0.708322244503561	-0.0529338126413747	0.890273932387147
ICAM3	67.3819649095788	60.1407525430027	56.261203999826	-0.146383657137177	0.787991733881889	-0.265126465606741	0.50994350043705	-0.118742808469564	0.818361289752621
NT5C2	323.024200745631	184.233613728921	150.295690148519	-0.807009085171885	0.36978548948226	-1.10399334145375	0.12774767369595	-0.296984256281862	0.773308002518051
MCAM	1084.25114201888	1284.63938457971	649.918880668557	0.245307527102559	0.733573841558638	-0.739164241530399	0.1319809948669	-0.984471768632957	0.0340093801928566
GPC4	104.213131270184	9.28512536434555	0.389379747745612	-3.53044216379287	0.0115191485163621	-8.0123387997581	1.39641643485662e-07	-4.48189663596523	0.00809758877516222
MBNL3	191.719637951722	81.6021862778636	8.15078243851034	-1.23064982142218	0.450611121705018	-4.56718178619297	5.32483627192748e-05	-3.33653196477079	0.00438700310381221
CAMSAP3	254.345340925161	246.441873802429	444.089834539167	-0.0454831312308747	0.988982657595946	0.804808950894955	0.645216541630873	0.850292082125829	0.652431262364328
RAP1GAP	217.777897781148	233.878744191353	307.981441871063	0.10659578112234	0.926294676145795	0.501638700530135	0.478587494278437	0.395042919407795	0.621978839317148
XAB2	1671.96260286693	1748.15187720121	1653.68952768836	0.063724920919246	0.930623406962271	-0.0155046533455141	0.979269262956561	-0.0792295742647601	0.90243027210314
ARHGEF1	678.662741642657	766.618883005791	573.832732118268	0.171464156722995	0.769838738677732	-0.243117677751282	0.594085158937078	-0.414581834474276	0.337735783590241
STXBP2	85.5049163537065	15.2994760906501	17.7778608222521	-2.48224826848805	0.00882259473051006	-2.26831977565787	0.00988340834600175	0.213928492830181	0.890505240292227
MAP2K7	852.029483573649	918.054863926867	924.054232322284	0.106202090980215	0.797951457965492	0.118130684195426	0.724114616982232	0.0119285932152114	0.978847625101141
NMRK2	5.96977357167966	6.4690275690314	7.09045630418072	0.0934466495203803	0.968655146340393	0.192358164563888	0.912867339958127	0.0989115150435077	0.963217606034508
DGKD	1073.39820455521	1520.09132534649	1312.38263985286	0.501285218278858	0.22775675899606	0.289878958606294	0.467840825930698	-0.211406259672564	0.644368167260745
CTTNBP2	9.04025776026933	0.392258802857749	2.44782412901572	NA	NA	NA	NA	NA	NA
ACTL6B	609.688783072314	932.745369497788	1589.0034142714	NA	NA	NA	NA	NA	NA
RARB	232.729995770746	341.118882343377	26.0611840952816	0.552779062724972	0.648466521697228	-3.15735328718931	3.77892415401686e-05	-3.71013234991428	3.07846498529971e-07
TOP2B	4255.11381659855	5128.33672724226	5032.17805504784	0.269245630240446	0.448248301478111	0.242041183760552	0.427876326326598	-0.0272044464798943	0.953337646582574
TM9SF3	2010.75909720836	1435.00522367485	1381.54619901556	-0.485840277270543	0.193638692464182	-0.541476038585599	0.0901345302637717	-0.0556357613150565	0.917968006303892
NFKB2	213.418005421111	144.563748147316	29.0350524714648	-0.563473337449997	0.561489447557272	-2.87928501757081	5.64455163821195e-06	-2.31581168012082	0.000282446993659241
UBE2T	1512.58863346925	1621.13432132343	2325.33688432151	0.0998376699874641	0.804043150123029	0.619779201973036	0.00870839775792625	0.519941531985572	0.0324186198687172
PPP1R12B	950.524891898484	910.996827595765	770.243131593963	-0.0608192939820943	0.93062906698335	-0.303920623091145	0.483467583525984	-0.243101329109051	0.619803111324195
DNAJC10	1825.21674704863	1258.65615510742	1036.75881233084	-0.536270357903853	0.00645097078266467	-0.815339079470095	2.16667516113654e-06	-0.279068721566242	0.18392980629717
GTF3C1	2837.19837192503	2616.04590607762	1837.15875418133	-0.118238625814863	0.624102270537236	-0.627176372291296	3.82274353894344e-05	-0.508937746476433	0.000872891519317284
IL4R	136.865745554134	63.3805725081296	30.7345477806474	-1.10709159224082	0.259604598769321	-2.15950396223632	0.00469076756915612	-1.0524123699955	0.246187049591731
USP33	644.644004303569	595.040477061812	563.718610490008	-0.109432494361511	0.772710247315061	-0.192565515583821	0.495855911328846	-0.0831330212223096	0.819886084781791
PAK3	137.420086987994	562.448674767342	460.627697688816	2.03896179322972	0.000470992209102889	1.74957104335167	0.00170388446583044	-0.289390749878051	0.733502209147652
CAPN6	379.52987209816	424.329635559839	3.71004298499004	0.160909191631434	0.956305286213954	-6.67549404090747	2.56516359676139e-06	-6.8364032325389	5.78137653278545e-07
DCX	862.680137562811	2585.09787155627	2290.45455609714	1.58387082093178	0.0995346220517377	1.40907436185997	0.106257919952615	-0.174796459071814	0.901666644761
SNRPA	1864.93920018888	1535.12409079148	1955.99494721269	-0.281710699393982	0.655601303354373	0.0689971286319013	0.912555122359633	0.350707828025883	0.516379804220335
SPAG6	15.9410891889434	30.4923157955798	33.4823614218741	0.959705417741323	0.0500129559426235	1.05995623092791	0.0137381764542044	0.100250813186589	0.881143480969137
EXOSC5	558.080218595134	406.666016520524	616.215797203616	-0.458362595111013	0.438973180319348	0.143799691567376	0.812937902459511	0.602162286678389	0.218407289513215
DYNC1I2	1545.82909724027	1764.80457323212	1534.98876327627	0.192374550210306	0.681355552372362	-0.0103032820889633	0.984043890480195	-0.202677832299269	0.630712431899868
APBB1IP	2.15647543495191	10.1772988323792	17.0562057559949	2.1368874496671	0.0622839087103638	2.98839172801226	0.00173320798110092	0.85150427834516	0.397111141510592
LRCH4	689.379210725142	893.030489211295	597.065190284372	0.370019638585984	0.158799722116692	-0.208862621705869	0.418311528783596	-0.578882260291853	0.00602510180328371
FAM76B	371.035380818081	394.201873492023	596.488166045915	0.0881514406366844	0.876555422977324	0.687698426334167	0.0307407800664532	0.599546985697483	0.0675382002475949
SIRT6	381.22647698666	372.691145409654	369.685642549665	-0.0356154391843153	0.970805618204628	-0.0434769385717371	0.953772661129702	-0.00786149938742177	0.99444336381488
TYR	0	0	0.288785717167163	NA	NA	NA	NA	NA	NA
POLD3	485.406918145088	396.202424942434	434.351107204476	-0.294624881311556	0.509409779222389	-0.160640549612006	0.701488594370647	0.13398433169955	0.783305099227315
ACTN2	163.530356699237	416.463135151644	585.616580243124	1.35161033415777	0.00497655870005972	1.84095283648113	1.49485985468078e-05	0.489342502323355	0.379223286048225
CAPZB	1486.3481117979	1304.64782328145	1324.58511809432	-0.190786536270649	0.410264656093859	-0.167369819340133	0.406735873711855	0.0234167169305163	0.937943709940953
GPR137B	240.741049177414	247.009017381391	111.086128198933	0.0300088195886768	0.977266398543267	-1.11826765216687	0.0342407979638423	-1.14827647175555	0.0285854585060923
NAALAD2	356.090547877078	293.953515876579	425.718624540421	-0.284595758477708	0.621464753087717	0.255772839980543	0.60378109029224	0.540368598458251	0.222404540125347
JADE1	884.845517216288	772.980848166695	1033.6275651538	-0.198056906781483	0.675445794253299	0.225043235487438	0.561618706520291	0.423100142268921	0.233563133681241
SLC25A43	189.331433498898	137.003155617972	72.6876992683229	-0.464990856972251	0.470118538785796	-1.38578434943794	0.00211750398692615	-0.920793492465685	0.0595516764679858
UBE2A	631.275259191504	587.999290830974	596.05596189203	-0.10362608523293	0.77346513120655	-0.0825375180094701	0.790875663618536	0.0210885672234602	0.958847586324502
FGFR1	1481.76290466605	2048.45920623076	460.897718800054	0.466844309037614	0.499182372666358	-1.68519254533041	0.000316107279527667	-2.15203685436803	8.30900611314523e-07
FKBP6	0.258742642423549	1.19901349245723	1.39875343120205	NA	NA	NA	NA	NA	NA
SMC1B	2.63000749457093	3.15199945964468	3.09960076457137	0.209167620361597	0.937635196141793	0.301689943740784	0.877374347075567	0.0925223233791878	0.968773148105497
FBLN1	2079.73574233083	2917.37890391532	2134.87744778371	0.487685806482022	0.186426649398273	0.0372784424401336	0.936858952167881	-0.450407364041888	0.179416416712797
ITGA8	3.72379192794218	17.5602584283016	149.302857642066	2.21587521055531	0.10707674295592	5.29460504595386	5.37412121387676e-07	3.07872983539855	0.00264203853107878
CST7	0.249299534217972	0.56934932121479	0.194689873872806	NA	NA	NA	NA	NA	NA
MAP2	1484.97643097991	3108.1382539137	2952.43823067649	1.06628504936498	0.07406237925937	0.991908539288716	0.0662952344576867	-0.0743765100762658	0.934385542273574
PIAS2	542.898592796737	509.504948650947	544.083100595926	-0.0980093574429768	0.833983784906313	0.00351276718663075	0.994302394502849	0.101522124629608	0.811349144126878
AMPH	52.8175154071284	61.1188781730646	68.5394946018764	0.21994684550676	0.846348777207444	0.377938763196406	0.658437657889188	0.157991917689646	0.887866026947832
ARAF	715.397855620475	552.66455047651	439.160254639706	-0.377564002226532	0.112436300969175	-0.702676082362965	0.00023882226040503	-0.325112080136433	0.144477214217818
MCCC1	419.006629361551	547.665033883659	537.422232417449	0.387370230170779	0.0223938481002268	0.360966367051587	0.020558303467445	-0.0264038631191922	0.923129827862135
LAMP3	57.1325482574711	8.62240840537035	1.38883673845595	-2.76045407904416	0.00195108082845426	-5.44599588324371	1.63042359776412e-08	-2.68554180419954	0.0159196410577911
FAP	176.72114500652	69.719126762923	2.82449128699311	-1.35104676337863	0.407608897592883	-6.04324055946407	3.27207646939263e-07	-4.69219379608544	8.32536157429145e-05
NEBL	48.9080255764311	168.580415897462	29.3809538994701	1.78472031453528	0.0457067382310148	-0.735757265468504	0.445309587100772	-2.52047758000379	0.000737704751546456
ACER3	321.225420657703	288.142968884228	325.288948840689	-0.153033804263618	0.694509142615901	0.0194034504851904	0.961969822052696	0.172437254748809	0.61654877271969
UBE2K	1883.88988620276	1823.72925086427	1980.08164390359	-0.0466319642553976	0.915860641907354	0.0726037667119506	0.823276870134464	0.119235730967348	0.721782608762057
PIK3C3	1129.66092695742	707.495511071352	753.332947484241	-0.673017273783921	0.0304726933154171	-0.584308170985213	0.0426387168351332	0.0887091027987081	0.846183072139945
N4BP2	515.813801418763	658.45477568738	648.223646922097	0.354137083966161	0.551684931318964	0.33030905568847	0.513969379906854	-0.0238280282776912	0.97446661869283
TIGAR	257.881482956916	177.584307340801	55.6869623258135	-0.537755952079543	0.473551425630326	-2.21533834191226	1.15863941384695e-05	-1.67758238983272	0.00111005877914123
TULP3	465.773433830875	370.922743794865	353.876838522726	-0.330206550609746	0.292797599305919	-0.399012709961958	0.1272331057804	-0.0688061593522128	0.865523624859521
SYNJ2	718.040571285562	169.366374602691	58.3755532481942	-2.08160975757977	0.00548643264679362	-3.62529573801133	2.76588245029055e-08	-1.54368598043156	0.0356621040800739
ADCY2	3.40554934439526	0.92933687032416	0.683443230784199	NA	NA	-2.40906296493028	0.399529463362234	-0.43136844536266	0.925082218150874
PPP2R5C	695.581139691452	1108.12146675405	732.754496001188	0.674014047743122	0.0315379121184762	0.0757961294550986	0.852706188960985	-0.598217918288024	0.03819274097488
RBFOX1	81.32422316476	95.5438935232348	591.552416747205	0.237250361664928	0.873883966946254	2.86630090918128	0.00026985303264803	2.62905054751636	0.000687220697492169
GNB1	3532.09961297224	4819.99195703536	4651.54540082243	0.449046317045621	0.00783099589150162	0.397449718838968	0.0121298752748975	-0.0515965982066527	0.840873103509971
HOXA9	1.5423266688894	0	0	NA	NA	NA	NA	NA	NA
EDN1	88.3063243151478	0	2.47648919814935	-8.95261589481698	7.83203204668772e-08	-5.22295388451299	0.000156751118856202	3.729662010304	0.0588086951893206
MLLT10	867.050089238077	815.398013196527	819.921916202985	-0.0865139626674861	0.878605276382541	-0.0807622242924559	0.858445394287012	0.00575173837503017	0.993612368011097
ZCWPW1	62.6877178140079	23.2769104297371	28.6174764027581	NA	NA	NA	NA	NA	NA
ADCYAP1R1	1226.04513494104	1229.8705986499	2212.37005004527	0.00479109003380067	0.997840830355328	0.851863047476875	0.194298894200542	0.847071957443075	0.209818601641356
FGF20	3.70520547663371	0.610342982609184	0.686861736246201	NA	NA	-2.45510945885607	0.385229270334528	-0.000669216669825823	1
ITM2A	1.60448003308231	0.784517605715497	0	NA	NA	NA	NA	NA	NA
NRDC	1408.50602699286	1192.89392036637	1067.31695767338	-0.241383274437467	0.487334930726625	-0.399198365922283	0.135201443331701	-0.157815091484816	0.64721473005401
VDAC3	2224.6804573513	2326.72522451766	2473.25437006069	0.064718463564358	0.881888397524388	0.153273329020834	0.616853123400289	0.0885548654564758	0.813063727999647
PCM1	2719.4723165467	2689.39757777513	2074.96348211911	-0.0163054666840302	0.974116928679382	-0.390012901228438	0.138989763267137	-0.373707434544408	0.168639277270994
TNRC6C	467.946701191417	674.309648726038	909.237484673705	0.528215419275063	0.0966739586923799	0.959657241192475	0.000179079341020914	0.431441821917412	0.145906272858637
CBFA2T2	722.814810770997	631.47643809678	517.515221375393	-0.191718356291149	0.679251887254295	-0.481144321484651	0.142655179394212	-0.289425965193503	0.44795138664097
BRINP1	15.7876220515874	4.42160299773955	4.14143923063425	-1.85354545007232	0.177735658266617	-1.96111863899167	0.101597290427349	-0.107573188919355	0.96028404712463
ITCH	352.516120463652	354.593788377833	307.319845022265	0.00405526264511863	0.995002592195115	-0.197426741610285	0.549831710367778	-0.201482004255404	0.564827880807266
PKD2L2	11.1331250796061	11.8149283066913	17.2062013640661	0.173063504913078	0.858302078459149	0.647732015104362	0.292882756364783	0.474668510191283	0.476956566509939
TP53INP2	508.47368132933	632.428721589428	691.972864568553	0.316895309629673	0.687529367610553	0.444292810423975	0.473754704830028	0.127397500794302	0.883324302023522
SDF4	918.681504407557	706.279062108156	613.010293220292	-0.382603757806238	0.186370270685799	-0.583209275459952	0.0129859824984671	-0.200605517653714	0.509465186506498
MYH7B	16.2196223661363	29.3567680956986	27.1139276591702	0.840872638420505	0.343587654702817	0.762889915046559	0.32536918699583	-0.0779827233739462	0.946130029098609
TP73	72.6058978118996	42.7687214423596	40.6455211320425	-0.768082074528714	0.519825626982623	-0.833280719631321	0.400305691047139	-0.0651986451026074	0.966180994696798
TOLLIP	955.534092132062	745.711454824294	818.623641449355	-0.357198532136795	0.208689713885221	-0.222145648858089	0.41140679006916	0.135052883278707	0.678326227672467
UBE2D4	406.585077135959	497.076796606884	402.300384580472	0.291623651168763	0.364007238271511	-0.0155491487333458	0.9682188186007	-0.307172799902109	0.276744036769174
CLUL1	40.9224935254836	33.9939736834043	44.5752892039442	-0.272129839277874	0.65987994901374	0.119169270467868	0.836463441023563	0.391299109745742	0.441564477383549
RUNX1T1	684.74493127791	415.133698180414	690.783722703183	-0.725440600560451	0.102834385362078	0.0115853406358987	0.985725292494624	0.73702594119635	0.0622145432252929
CDH17	0.56790970505871	1.58748932370699	1.27434986332662	NA	NA	1.30622609688898	0.583105499241874	-0.389389580193133	0.885546381174503
THOC1	576.369972279649	747.912340277749	746.583742733266	0.372902233423474	0.556464942514347	0.373673344984179	0.483789554603366	0.00077111156070539	1
FKBP7	347.212727642624	548.304048379241	401.005808641759	0.658802483769859	0.0207943040562128	0.207095708413274	0.518441081839352	-0.451706775356585	0.106090367543398
OSBPL6	183.493626382184	247.811708467954	158.631772920475	0.438319192271063	0.154344142006555	-0.204961930947053	0.514713223041675	-0.643281123218115	0.0102435349111508
SLC1A3	131.300372051586	33.3538168777797	9.63039257966255	-2.00209764780198	0.0200486659786222	-3.7851220555811	4.21016057569169e-07	-1.78302440777912	0.0356621040800739
XRCC5	7931.19030457377	7804.36461800618	8362.89270197734	-0.0231974032523795	0.959813911912413	0.0764238503133892	0.816646480701993	0.0996212535657687	0.780523144209128
LXN	0.755055875083769	0.661935424990821	2.53227083380707	NA	NA	1.71413304349378	0.349790769694434	1.82186024519868	0.317703866531049
SP140	0.247013698442247	0	0.104012536040451	NA	NA	NA	NA	NA	NA
MKNK1	110.170531764983	90.6291486964389	70.9885035823339	-0.281826812791112	0.531058598173344	-0.643293214884274	0.0502487087595233	-0.361466402093162	0.351738110835135
TNS1	278.382595512516	283.843433159545	116.189886064341	0.0273387610373243	0.975854734916959	-1.26770968271982	0.00326645323839727	-1.29504844375714	0.00215448321291291
REXO1	1141.46622277367	1399.15537790816	1119.19030426924	0.291355046035827	0.513886589358537	-0.0283366361563847	0.954679632804685	-0.319691682192211	0.414559866090266
SAR1A	1797.26076209213	1534.94181893656	1963.04581414729	-0.226569772203546	0.253291652772231	0.127119052559746	0.503887275497475	0.353688824763292	0.024918964264003
CDC14A	51.1973497967522	51.9555282334572	42.8798357410626	0.0117474032425841	0.991977187847119	-0.253936913292785	0.687496648480834	-0.265684316535369	0.700537789286494
RAPGEF3	124.757307024277	212.137969202654	53.8267040931292	0.769571824007507	0.367466761767018	-1.21047288990763	0.0741163636408322	-1.98004471391514	0.00112471315234695
CEACAM1	2.66938904824756	4.68904527826527	1.06880666009502	0.84739806023149	0.615770580033266	-1.19555452339974	0.441801627033557	-2.04295258363123	0.137225012763682
SENP1	455.240667213715	443.79979826194	437.255132887131	-0.0334410151824408	0.92070810380963	-0.0586047091675506	0.811665420894205	-0.0251636939851098	0.933660821460388
DUSP13	0.320896006616462	0.672267012879407	0	NA	NA	NA	NA	NA	NA
CIC	1039.7528628575	1105.98512459596	932.659915679941	0.0882435880531917	0.812467989643619	-0.15629734929529	0.57366639070667	-0.244540937348482	0.363204087807003
LIPE	91.7490520198614	96.9536435508067	98.0081091753671	0.0779844494445502	0.900282536658401	0.0999054229387896	0.832007770935636	0.0219209734942394	0.9700768416547
FDFT1	3507.3039791567	3420.66305197781	2731.86160457277	-0.0356761864329999	0.95172128859504	-0.360323692836526	0.293461202449346	-0.324647506403526	0.378722628870507
PAFAH1B3	643.553648197052	736.441502137793	904.067870526189	0.194719010647313	0.840159032052834	0.491160702363386	0.466049536143592	0.296441691716073	0.715990103031996
OPHN1	56.0298837786193	75.7146065355273	39.3167117195869	0.439091436368287	0.565212570505055	-0.52813575059648	0.405208165141498	-0.967227186964767	0.0890456664252879
AFM	1.86322267550586	0.479679112689487	6.33072589274215	-1.66747317949096	0.485342661743242	1.86236700071877	0.242873637887403	3.52984018020974	0.0338629687314551
KIF22	1867.49188606629	2189.07803502338	2669.79920377253	0.22761603975972	0.553790663926742	0.515499464451287	0.0638702395619618	0.287883424691567	0.379223286048225
SCGN	0.247013698442247	0.125498075975404	0	NA	NA	NA	NA	NA	NA
CARMIL1	222.562373979595	105.789141268736	39.4543739213978	-1.07543659599174	0.185092804650316	-2.49578945809054	6.77318557016626e-05	-1.4203528620988	0.0384669504323593
PGM1	233.971906336836	325.112449075066	248.065190542529	0.481651044492704	0.308862361410942	0.085916705168175	0.871942465460429	-0.395734339324529	0.374044578165934
DDX1	3398.87118982539	3252.5588754028	3364.43335993516	-0.063571298350778	0.853347689344123	-0.0144622089748657	0.963702196054636	0.0491090893759122	0.883324302023522
DNM2	1584.77470191174	1635.84437304187	1241.03069246564	0.0468711770117725	0.878605276382541	-0.354051761307496	0.0419392529607075	-0.400922938319269	0.0178750166077555
EPB41L2	1115.66862217643	1040.21909695506	824.033982762428	-0.100814067512665	0.919016473291667	-0.437061979378136	0.477275874607625	-0.336247911865472	0.630438095117727
RIMS1	3.46962095707008	0.125498075975404	0.483475591039969	NA	NA	-2.70962919071165	0.33995687445371	1.00483686729889	0.812027913875944
MOXD1	662.047443826826	879.931300322989	42.6892327881819	0.410712017146628	0.82590836430546	-3.95352718765602	0.00014597576200957	-4.36423920480265	1.10616044880405e-05
STX7	923.478129457725	1346.0087703895	1266.23567927417	0.545170648821157	0.176132417473009	0.455634008970124	0.212378215954873	-0.0895366398510325	0.871132204536289
RABL2B	249.924784919132	244.055469884496	272.310048842013	-0.0445571002903869	0.938649078454428	0.126429165561757	0.750993478621126	0.170986265852144	0.679726737540548
KEAP1	1663.04606589846	1486.25550842226	1275.43366583441	-0.161622552233516	0.639530610652109	-0.382723697880826	0.122568697268024	-0.22110114564731	0.446734511245136
DDX43	1.81212154037285	1.50969933307092	2.16239966072972	-0.163535959395928	0.958615173155736	0.239804717730761	0.918817353449701	0.403340677126689	0.875888227379295
PTPRH	30.4107047166222	24.2856277995288	10.9094887163318	-0.307801169326247	0.903740645868203	-1.48506491408849	0.344619031448211	-1.17726374476225	0.49964219328894
DCT	10.5349771639737	16.679059488784	71.488395869819	0.717120265233535	0.492016294875547	2.78134948520914	4.01360235014873e-05	2.0642292199756	0.00182904396537961
SLC35C2	861.300871424773	755.778639024485	599.014071708942	-0.191153267623058	0.746983098237748	-0.523294695011998	0.200105844809171	-0.33214142738894	0.479960111928082
CRYBG3	158.304169470824	204.675308191861	70.3437471867535	0.372178425122289	0.787413543932161	-1.16933792475844	0.206679395748962	-1.54151634988072	0.0822309039362053
EPHA6	4.12314191428431	66.6067102138261	13.0888856989016	4.00484967782776	0.000385378886371149	1.65155612900292	0.186777722511613	-2.35329354882484	0.0271506844217909
SCTR	1.49381113463478	0.788074219417219	0	NA	NA	NA	NA	NA	NA
RFX3	414.12215514969	423.470913884321	603.255854666341	0.0366781319590112	0.955172686331769	0.545375322443514	0.123070517118214	0.508697190484502	0.164537379154248
RIF1	1524.41079741666	1394.83581855787	1552.77985055818	-0.128246382779427	0.759265553780979	0.0264865990978436	0.948269753839858	0.154732981877271	0.673715231337317
RAB21	597.222375465927	521.256459494122	543.886990763394	-0.199655921951649	0.590574794535067	-0.132956548995549	0.692114601605121	0.0666993729561002	0.875627584163033
SLC4A4	6.03487076151987	2.20099011655939	0.730802456651316	-1.51311991084621	0.591787257908655	-2.93261880759038	0.196112316682368	-1.41949889674417	0.627749064363045
SMARCA2	707.4435785203	393.062321676635	213.10802434308	-0.850536285335477	0.0617712837309495	-1.7323436699358	2.73519753241029e-06	-0.881807384600327	0.0309030667288689
SESN1	457.354990967013	584.769544354639	313.625443578982	0.357004626529846	0.411168380387449	-0.542776954392769	0.113632603937147	-0.899781580922615	0.00351634287585387
MID2	0.990340629544714	0.125498075975404	0.338004203443702	NA	NA	NA	NA	NA	NA
PIH1D3	0.258742642423549	0.882208953193896	0.184773181126711	NA	NA	NA	NA	NA	NA
COL5A3	1.88858944942546	1.06770890408654	0.233991667403251	NA	NA	NA	NA	NA	NA
SRCAP	2700.57624046232	2473.54274425196	1932.37172601255	-0.126372835615732	0.738616252157888	-0.483127337898024	0.0494675414043481	-0.356754502282293	0.181530418791403
PUM3	1084.43588748501	765.98555282235	882.154494549727	-0.503430381920478	0.211181272467419	-0.298356672123637	0.441119388449885	0.205073709796841	0.648952870730627
CPB2	0.990340629544714	1.25806246266911	1.54422481879831	NA	NA	0.543537261966588	0.802935555594631	0.134912306693826	0.959868814022874
CHRNA3	2206.71995499601	6635.5064656182	3659.58820634674	1.5882836154778	0.00782988310895681	0.729711150520413	0.247971347587166	-0.85857246495739	0.170633458740829
KCNN2	65.6611037057531	67.5862375731997	118.754175518456	0.0262993137309117	0.962081285610067	0.857341900142932	0.000969942324214436	0.83104258641202	0.000963618193385771
CNOT4	276.921418765459	318.842527325763	327.4812752243	0.194571856693983	0.509409779222389	0.241327663524959	0.312838370431788	0.0467558068309768	0.895231253804538
PSEN1	740.354243027959	807.598247105052	778.892661453043	0.128519529135109	0.654383530654438	0.0722175120501652	0.787631391402454	-0.0563020170849438	0.857324000127182
CPOX	298.905262099459	271.68811343387	233.815141920295	-0.133041376787251	0.804607365708311	-0.350008661269415	0.34781021917584	-0.216967284482163	0.623071351878997
CLDND1	648.685934724191	881.760107034426	885.44643971969	0.445882980519542	0.135857026560588	0.448575498258249	0.0879848294767721	0.00269251773870658	0.997089176700443
MOK	50.2573184240008	39.1730818964987	54.0353627093311	-0.385817422326427	0.395348726557621	0.106464281148004	0.820047884114592	0.492281703474431	0.188924475408132
HSP90AA1	12644.3498455786	10214.3236085077	16099.6535672617	-0.307692691730368	0.334839097285045	0.348543446150905	0.19339644105117	0.656236137881273	0.00542355202798496
RBL1	289.892061229552	235.106148913872	276.28912951316	-0.310604647584971	0.389218249895574	-0.0719549719009401	0.85165615354178	0.238649675684031	0.484247807546249
DLGAP4	1562.18922031842	2451.11131856628	2025.22105432801	0.650274729672969	0.0265437593779243	0.375066654285727	0.201577514535547	-0.275208075387242	0.401584608163421
IGSF9B	141.938889378936	312.727320583071	162.749424043973	1.14285524694628	0.0597410405476175	0.197662215324537	0.793205738758709	-0.945193031621746	0.0968513810774171
NDC80	541.839012984194	626.841577591991	784.623547979945	0.206830615998085	0.680439614783636	0.533142528856648	0.130630821846464	0.326311912858563	0.422916183327106
AP4E1	360.256464876026	294.863937469103	223.724448178365	-0.287060646031488	0.660730477371955	-0.688646118497187	0.141384572249195	-0.4015854724657	0.463640856095251
RSBN1	344.015954306643	448.679594138187	567.674121425792	0.387925612749535	0.227283364101366	0.726120585795869	0.00343484168041434	0.338194973046335	0.248180706964752
MAGI3	493.883477042099	592.843756571256	548.707521496281	0.261138269805287	0.535070792874001	0.152419776108703	0.695699373440195	-0.108718493696584	0.813063727999647
CXCL2	0.505756340865796	0	0	NA	NA	NA	NA	NA	NA
AFP	12.6019888632898	0.704477716385861	49.5882929821565	-4.08031729076555	0.00542583039470538	1.9716835252321	0.0863138991137313	6.05200081599766	1.34503432244602e-06
COL4A4	1.59343716654733	5.5722333035176	6.681564904632	1.72445002159677	0.259142949762096	2.06458050402055	0.104169755464896	0.340130482423776	0.835646161359455
TCF7	127.298745419767	108.268504188938	71.0180230022478	-0.233521862514616	0.83353649743567	-0.843521943793781	0.247281631489349	-0.610000081279164	0.457384557626885
OSTM1	329.863240516442	228.835402619468	211.197129832491	-0.52138429326144	0.331917991183586	-0.642350191593181	0.148368795752732	-0.120965898331741	0.858387989366799
CDH7	149.215854945122	40.0216178473503	124.767635452789	-1.90760601197664	0.0158225863920583	-0.259876726828484	0.798917892137166	1.64772928514816	0.0256771055439466
IMPG2	7.76009041903539	6.89966571402033	2.43127079975073	-0.159667603426243	0.917438159605417	-1.6280741453765	0.0785206022667846	-1.46840654195026	0.131627952647781
PCNP	2307.95601492153	2100.79886914936	2675.28401101326	-0.134483319165685	0.724826588291887	0.21389118146825	0.465164859997111	0.348374500633935	0.205413510132938
EXD2	673.654890769474	712.867175708403	714.077814107579	0.0877658698720357	0.796988449927367	0.0849114588648118	0.763599720350478	-0.00285441100722388	0.99570336886743
ARG2	146.869491728106	150.138204922544	162.763150901431	0.039331576523599	0.97528178172896	0.152352739911333	0.865014985536233	0.113021163387734	0.918205668024911
MEF2C	4.05747054328008	25.8419530714811	1.14150987284461	NA	NA	NA	NA	NA	NA
PTPRC	2.98762226926957	0.605177188664891	1.41168262593225	NA	NA	-1.09975100147088	0.710190533695217	1.05001033580963	0.771850761663607
CACNA1S	0.320896006616462	0.125498075975404	0	NA	NA	NA	NA	NA	NA
PKP1	2.86826416225392	44.7878089565938	42.6799693340631	3.95369355722574	3.34070253507028e-08	3.87663281186113	2.36206996799547e-08	-0.0770607453646132	0.937143510683977
UBA5	639.357407183635	652.300033009802	744.011399594321	0.026492751745811	0.946009624947743	0.219295533246835	0.34560250973679	0.192802781501024	0.442426319695446
STK17B	197.317696295239	174.242834076953	117.83734558474	-0.179671605599883	0.866587394165923	-0.744354285986033	0.277619196308012	-0.56468268038615	0.459837817748494
CDC14B	415.446680683192	395.888456860918	68.8232485819826	-0.0681248318562973	0.943868452071895	-2.59480949972521	1.44550962917443e-08	-2.52668466786891	8.1516354537161e-09
ZNF510	318.599915112507	411.063217113304	417.993853478134	0.374467380382387	0.309982040977631	0.3924967022849	0.212727419828456	0.0180293219025127	0.971722317968107
LRP2	839.416758622014	0.825450716867966	3.62013989846245	-9.90769435146374	5.15998492504085e-06	-7.84921271845651	9.15786778917831e-05	2.05848163300723	0.486001038544669
ZNF506	432.147721251251	674.664132538605	602.671155640815	0.645743544695535	0.00819061225080205	0.480284671220724	0.042223145769368	-0.165458873474811	0.590938232332532
JMJD4	1067.37817617082	696.013869708221	583.347986888147	-0.617643250343745	0.283573052127744	-0.871725115791623	0.0618050813244956	-0.254081865447878	0.694511166061027
DUSP12	960.734512888445	849.291162260797	1048.62342257133	-0.176614280747223	0.645229865107965	0.127714870121896	0.707313223058919	0.304329150869119	0.318406388598156
AACS	1133.14144234816	1176.49009926402	763.563252196223	0.0554627501630846	0.914362733701672	-0.569411108260818	0.0378583230963796	-0.624873858423903	0.0198538193360982
KIAA0141	1101.15580064245	1129.92635941114	1268.91629840524	0.0363721060789206	0.953133159617531	0.205274835105739	0.607877924817889	0.168902729026819	0.710963197617757
SLC13A1	0	0	0.50208855511949	NA	NA	NA	NA	NA	NA
CADPS2	11.3672017998948	4.98700741167011	1.36750907000828	-1.19435473370431	0.664166429044048	-3.00739355303292	0.1429639490661	-1.81303881932861	0.456467973751849
PCDHB4	54.4295804257952	73.6739123186671	119.101869485439	0.43348272720004	0.474478680307238	1.13501880360444	0.007384251314892	0.701536076404397	0.128650039718993
PCDHA6	91.1477033753921	92.6561769430373	76.4454466351328	0.0339442879160703	0.970015301084419	-0.250981032992633	0.659390484580781	-0.284925320908704	0.638015114837184
PCDHGA2	61.471033289151	46.7177150389787	57.6738649403779	-0.39641500203079	0.58106914038216	-0.100005429374814	0.890528709230232	0.296409572655976	0.673817176688273
HSPB11	136.70605519711	137.911690359746	209.313798172709	-0.00269679683600232	0.997011980442174	0.61667022107059	0.0153740789181998	0.619367017906593	0.0136881799929474
PHLPP1	197.459164567	105.319381521651	142.865354364725	-0.90458172930956	0.0927771236289223	-0.472135182773135	0.380513529630656	0.432446546536425	0.458459575280938
ATP8B1	54.961090630451	23.8416596429617	23.1033879659546	-1.23156206460949	0.145853673718338	-1.24699032896873	0.092693242909418	-0.0154282643592419	0.992041201209388
IL12RB2	6.43818786615796	2.34969373821036	4.49440505717662	-1.5205495205296	0.251952094165434	-0.521394076764629	0.686296883178204	0.999155443764972	0.46143594575178
SMARCD3	579.022865169623	458.426633684783	299.662467140869	-0.339495555422602	0.639285254968241	-0.950433272881319	0.0593530505924769	-0.610937717458716	0.284932239470035
WDR70	551.118642933008	576.01567391847	550.557335976472	0.0647316612207284	0.826377748575911	0.000273100069691161	0.999305603363412	-0.0644585611510372	0.811349144126878
FYB	0	0.784517605715497	0	NA	NA	NA	NA	NA	NA
MPP4	7.89978408207088	26.2414044034556	2.92816278165276	1.7403332858835	0.14485531978824	-1.39983081618335	0.245914524053735	-3.14016410206686	0.00161036618364299
STRADB	649.734447411874	966.887082507237	427.550880405751	0.574533905183119	0.413175067098226	-0.604230607531053	0.307612735264626	-1.17876451271417	0.0235655690110298
BZW1	2206.05421415095	1761.5473999252	1703.84524058952	-0.324302489170836	0.432031275649334	-0.372766369394757	0.273660451876362	-0.0484638802239205	0.927266310151148
PGR	12.3976006980376	0	1.21955581356271	-6.12285220822159	0.0105958109272511	-3.34599303400472	0.132417442209286	2.77685917421686	0.330880043924883
C1QTNF3	36.6731861663366	81.7364252880274	99.3298569204975	1.16385714228132	0.103812104514025	1.45135461089806	0.0169506372639258	0.287497468616736	0.745320804091941
ME2	1226.54586306053	1096.68956105588	1071.43796191459	-0.160479602174296	0.566315843133974	-0.194316059890046	0.395104842544515	-0.0338364577157493	0.922692744695548
C5orf22	653.981280719924	654.278398244437	518.660061136922	0.00256424537843725	0.997840830355328	-0.334941618678009	0.36003042726026	-0.337505864056446	0.382054438154187
CCNT2	650.337045763148	559.111461598543	639.903589442225	-0.217134771174618	0.554376480119479	-0.0224027911416981	0.955829934765816	0.19473198003292	0.564001069505796
FAM135A	274.33119678962	299.907443556566	277.979721089311	0.130890076319839	0.679929655053539	0.0254476507236358	0.938042167839221	-0.105442425596203	0.729906255100884
COL19A1	25.7272594811936	41.249983531128	11.4465217051662	0.682242566382958	0.561489447557272	-1.16490936705774	0.209959958955204	-1.84715193344069	0.0287902949193895
EPB41L3	637.388715079639	380.766910528296	413.84538774321	-0.742810189404972	0.264616593672353	-0.622892803009288	0.297034784891284	0.119917386395684	0.89319275105819
COBLL1	278.48606840167	70.6119630420452	131.100438737475	-1.98608864317641	0.001983769474798	-1.09017315273467	0.0962252331209017	0.895915490441742	0.205986420862811
DLG3	766.325550909901	1069.10299678028	1194.6214792179	0.480465786142204	0.162095356835598	0.641190506017908	0.0250545514351071	0.160724719875703	0.691078916262006
KCNK2	293.361049984675	240.29198408228	130.620558789207	-0.28725848802417	0.824976167958599	-1.16670128106167	0.162181844773633	-0.8794427930375	0.33972493995972
SERTAD4	850.80517600835	399.815382662644	905.694703575412	-1.09552737296863	0.00153844963182914	0.0903472794548149	0.85165615354178	1.18587465242345	0.000123193640306918
TRAF5	1382.56544526498	895.308333763366	654.571004791791	-0.629306940706497	0.150654109554103	-1.07995143948769	0.00206281134630658	-0.450644498781198	0.291736651937693
MRPL22	550.145605730681	525.9393847417	666.432367401069	-0.0679838358936567	0.892615722832543	0.276064957177743	0.386443946570096	0.3440487930714	0.280039387330551
GEMIN5	1163.25813119266	838.435698692458	682.667825720096	-0.472793699776955	0.284093681660276	-0.769314397051008	0.0276467313284314	-0.296520697274053	0.502512723800412
OPRK1	8.33402113525424	0.182256312301334	5.30748637794281	-4.97329859000971	0.00476475376583583	-0.635911039606537	0.713169965844078	4.33738755040317	0.0112268438796022
NFE2L1	4160.63405774063	2737.29362359039	1831.89139282427	-0.603223333936518	0.0371252465346798	-1.18359081102854	6.49557718912417e-07	-0.580367477092018	0.0270608540308409
SEMA5B	129.650944267545	212.299737148012	244.116766509986	0.714473943758876	0.441910048706463	0.915976628294453	0.220684590356446	0.201502684535577	0.855175993687924
GSK3B	1520.7928514934	1901.15538315105	1487.58653874381	0.323520862499771	0.349255393805222	-0.0317193278343618	0.938340627522427	-0.355240190334133	0.237466318410257
ITGB5	507.976219248122	147.073276275324	23.6789779614096	-1.78985979148737	0.125419046415173	-4.41576267130824	1.29326505268025e-06	-2.62590287982087	0.00681889576474729
ERC1	595.594568106762	639.263193927768	540.055857243674	0.104930572348697	0.85607429593766	-0.141649902665324	0.754949097659745	-0.24658047501402	0.575842126990436
XPO1	4968.37188138647	4033.76972906581	3862.65566361551	-0.300642635789	0.493630294907181	-0.363217901095819	0.311200139370624	-0.0625752653068196	0.909189069557384
RNF13	552.654919061426	402.588669241828	481.343090943393	-0.450873570727297	0.0129928663687747	-0.199266541501538	0.297990401372306	0.251607029225759	0.184053684105135
TRPM3	11.2607900335576	2.88931417557516	25.8226826060119	-1.948891608102	0.150863401704342	1.20099777603654	0.310969483420668	3.14988938413854	0.00315607179164172
PALB2	484.96652292514	363.618959677296	362.069173105559	-0.41662247843342	0.121497845074935	-0.422006077967122	0.0750314080257669	-0.00538359953370139	0.990873743789196
DOPEY1	232.70321171997	329.869804592647	355.103022431472	0.50882519042443	0.324545089064715	0.609118252273019	0.155532000438571	0.100293061848589	0.879056668193204
LYRM2	572.292280629438	571.17205971848	544.144308987819	0.00384372142713354	0.993534951747101	-0.0719071573469646	0.788662029317011	-0.0757508787740981	0.798442559047945
BCKDHB	656.006412919251	322.323169563468	306.163353551113	-1.02387967656176	0.0400377399759875	-1.09815672375871	0.0134473771625505	-0.074277047196956	0.925904411911742
KAT6A	1215.25991813099	1140.91925724211	1058.88834174853	-0.0898927205674541	0.880707230213634	-0.199003697908748	0.638917459339636	-0.109110977341294	0.836907907547339
ZCCHC6	271.38324800296	285.766784126985	227.59318683229	0.0740436325337432	0.868029408427557	-0.256955246373087	0.384919229351815	-0.330998878906831	0.257118210011392
ULK2	595.64813547972	829.705796562639	811.187522026946	0.480546949439381	0.163306121181705	0.446053067705006	0.146344653167016	-0.0344938817343746	0.944696838058306
GRHL2	0.570195540834435	0.709643510330154	0.312037608121354	NA	NA	NA	NA	NA	NA
TNPO1	3234.22356605945	2808.21978250712	3156.50816058321	-0.203580746560783	0.598983840231621	-0.034500029140555	0.932831971975043	0.169080717420228	0.644404435881256
PLOD1	903.945702827336	657.730297342604	595.225891031177	-0.459359709570172	0.219521370112031	-0.603209432699811	0.0508544782496897	-0.143849723129639	0.747081451130436
P2RX5	117.848556727205	328.959823875888	356.237884575717	1.4854533085601	0.00178492194166068	1.60038011719816	0.000252883843053551	0.114926808638069	0.881206042962196
ITGAE	249.919202739566	304.447029524881	424.542687063713	0.284033503633939	0.457676353707436	0.766418812502393	0.00424162712813453	0.482385308868453	0.099209753760348
DIS3	1186.3810073901	1016.01344080081	1206.4206407886	-0.220961596146717	0.361603997619854	0.024886250767358	0.928995826990709	0.245847846914075	0.240703302587638
PIBF1	443.658275827308	444.233887247426	509.694068943797	0.00463816592087788	0.991535411952445	0.198756025526462	0.337645532318118	0.194117859605585	0.375255197716082
TDRD3	353.366521331234	353.156551535363	336.076319506899	0.00117621604563699	0.998484190237703	-0.0712982889789418	0.82320708858245	-0.0724745050245788	0.841121074857096
NUFIP1	413.384109564945	316.007178498381	371.058520753896	-0.388306493302918	0.399331778789161	-0.155755963513495	0.735876333490878	0.232550529789423	0.61773456700511
PDS5B	552.614412011142	550.611270901338	595.877631854316	-0.00399409998000474	0.99509787256759	0.11019249260303	0.767968697507493	0.114186592583035	0.783099781688962
OXCT1	468.393124948748	517.570552132463	629.070161001438	0.147067051299179	0.806702578778821	0.427293691237546	0.294924684294525	0.280226639938367	0.551586235906843
RRAGB	343.03425577823	366.60235725694	418.092227021949	0.100575888878413	0.795650451167298	0.287642147847398	0.273660451876362	0.187066258968986	0.53580856984245
EPYC	0	0.354821755165077	0	NA	NA	NA	NA	NA	NA
CYLD	367.762286200261	380.832928160662	511.890965867917	0.0587450411338902	0.904369236971445	0.479440831628125	0.0753024671894471	0.420695790494235	0.132996207213779
SLC27A5	156.262314090565	138.724283305116	136.532881515142	-0.170215553896955	0.750196599278787	-0.193612033281146	0.654860745380666	-0.0233964793841908	0.968906602075154
ZNF324	129.736359659738	130.270455392019	113.290142941912	0.00622537384199214	0.994996501764036	-0.195636130924109	0.707867018941677	-0.201861504766101	0.725715612453302
ZNF671	80.5418285358467	81.316502766027	104.557899292316	0.00199126751460222	0.998484190237703	0.38078728365906	0.43592424846043	0.378796016144457	0.462277394274565
ZNF416	75.9237201947535	83.02182774074	71.8872625383011	0.145496496124715	0.765408087070761	-0.0802613232702703	0.854207524059287	-0.225757819394985	0.571218581623668
ZNF586	153.834948240096	121.880719461525	171.611628518824	-0.33236115970751	0.211217576357866	0.150541853399645	0.56841199160159	0.482903013107155	0.023789097364292
ZNF446	185.904762796167	146.354595783187	138.285311146448	-0.351989961104212	0.576855195642243	-0.424591664189471	0.412168287700379	-0.0726017030852594	0.925962698825873
ZNF264	122.012397157529	169.879644938382	151.168765851097	0.494852216380699	0.131487677187922	0.313256424509279	0.322465561991573	-0.18159579187142	0.625959445356455
RPS5	10218.0336296922	5629.89162290995	8634.50056369135	-0.859848268986115	0.0841667052744966	-0.24286498278291	0.663959914123859	0.616983286203204	0.204335753266057
FAT1	5172.02638699914	1833.13984770654	344.689242971291	-1.49649136047304	0.158088761201519	-3.90717210121411	1.18528979351397e-06	-2.41068074074107	0.00434844666458522
YTHDC1	1110.37112258163	1020.99804191194	1329.28293279777	-0.122400726642011	0.536525519892178	0.260072745615091	0.0716695405618773	0.382473472257102	0.00410179024880304
CHMP2B	319.227321729576	179.926740960458	165.18089682444	-0.826465045834311	0.0758906902916714	-0.948879506438977	0.0196473112382881	-0.122414460604667	0.855012629501311
SMAP2	306.212841264695	361.691722569344	370.756977179024	0.249133507313609	0.428670384725716	0.278400004011968	0.286790972444246	0.0292664966983598	0.941728792154389
PPIE	467.407931414364	391.414947329819	432.985939138282	-0.258577376624594	0.45480072025196	-0.110131335977345	0.746156613606812	0.148446040647249	0.675397076672956
ZMPSTE24	523.570137592433	414.189184559185	441.979835580645	-0.336650604733844	0.337296960682071	-0.243633703870166	0.446136217723145	0.0930169008636786	0.825479443833645
STARD7	3241.61749386088	2673.00635183148	3210.14722948263	-0.277560175874659	0.315643764190159	-0.0139673298734408	0.967610288404053	0.263592846001218	0.291680720013969
NOA1	1051.91540138657	707.858518325223	879.450861970824	-0.569686407649505	0.184052313879696	-0.257736060758419	0.554124043373682	0.311950346891086	0.482990672198837
REST	573.368037269116	237.416976584876	15.7399305106808	-1.27203190453379	0.358336041741739	-5.18725672020006	8.36504004515902e-08	-3.91522481566627	5.3662356148505e-05
HAL	1.48665386220493	3.8983379137822	0.74900941725294	1.29607144053699	0.670899673825532	-0.994390196417439	0.733917257956989	-2.29046163695443	0.37102439470842
SSH1	799.445333444319	773.94888772975	467.376586305289	-0.0462788984216668	0.951440660686874	-0.774691389133541	0.0521388588263026	-0.728412490711874	0.0733500570539815
GSTP1	6877.39350080891	6708.20321429874	7274.57858131582	-0.0360637224561142	0.937355939607252	0.080940353345396	0.803538691828269	0.11700407580151	0.731275081769364
APLP2	4468.96971333799	3374.56736288038	2162.26453384658	-0.405375069135022	0.371729884224491	-1.04750716426629	0.00136537142600372	-0.642132095131264	0.0730828648859226
FAM234B	305.860801357764	553.104982219081	626.420096868334	0.857917636334075	0.112620575486867	1.03633419862059	0.0252660093367506	0.178416562286518	0.802324320613875
SLCO1A2	15.2286050216702	34.42204734865	73.9978237229728	1.18957887973262	0.366409825498968	2.2849314283473	0.0210409373908037	1.09535254861467	0.347779995856249
WBP11	2211.39820443717	1780.30133710793	2209.44336686651	-0.312343572867495	0.231998171832453	-0.0017607284667087	0.996307735875499	0.310582844400786	0.181465076000643
EIF3I	2709.62153854082	1928.56901970661	2372.21997996618	-0.490897284200608	0.0635229875057026	-0.192108336673256	0.494575046039992	0.298788947527352	0.268836058191066
NKAIN1	450.698176743581	696.145808531933	831.902355859638	0.62955242862935	0.206888165450937	0.886041000940652	0.0297952794605284	0.256488572311303	0.643854880490593
COL16A1	795.630187032767	372.115111674775	486.768695151003	-1.10104047563297	0.219587729927329	-0.709396193429075	0.401389069563378	0.391644282203898	0.706302129920729
TXLNA	883.295567966774	757.094932761459	552.658776881923	-0.221660765076979	0.483359182071296	-0.678415258438032	0.0019684689935365	-0.456754493361053	0.0524973308214197
APOB	0.517485284847099	0.182256312301334	0	NA	NA	NA	NA	NA	NA
NCOA1	464.994125590795	318.024224146004	267.184208462503	-0.540542556381201	0.0174984414834183	-0.799603912991248	4.8540832676253e-05	-0.259061356610047	0.301698104296745
AGBL5	1221.65606077431	1329.56051009441	1409.29851632898	0.121897429156854	0.58362199445082	0.205769921314574	0.227894834955906	0.0838724921577196	0.704297011195502
EFR3B	112.478981607167	263.114299989402	141.839867335781	1.227382035281	0.000511726136735879	0.337858068970708	0.419515776351774	-0.889523966310291	0.00877180312218546
KIF3C	1027.14681312379	2369.28164825178	2058.10972132129	1.20684161047549	0.0260950072953921	1.00310671923027	0.0478415568844691	-0.203734891245223	0.787944992079278
RAB10	1699.99606811839	1864.29721540598	1625.31359306905	0.134026332633361	0.69831674150535	-0.0643167093441249	0.841631169024556	-0.198343041977486	0.487730780176043
GCKR	0.888805711675172	2.11041199648443	0.766685744719759	NA	NA	-0.163944811063829	0.956459174670454	-1.52780131908966	0.493113111206196
HADHA	3687.97627613565	3114.85955994353	2874.09443620523	-0.242843140066268	0.512538756875795	-0.359557093615152	0.21799069281225	-0.116713953548884	0.770349769427129
MAPRE3	435.806131108543	592.213773205022	659.975619002452	0.443843237781105	0.59383286827272	0.600105866510632	0.365885751734713	0.156262628729527	0.869705902952511
CAD	3322.84754998287	3239.02405138015	1613.14400102552	-0.0374492994332646	0.926636926402532	-1.04284261360141	3.28659546190562e-08	-1.00539331416815	2.72363237607142e-08
CD59	973.926504638577	727.65657027455	765.173711552899	-0.419240574617294	0.350224723740578	-0.348781339079743	0.381458388243466	0.0704592355375508	0.905086451856286
CD82	49.4444917752772	8.92753549761307	6.17649327171536	-2.44608882681994	0.0010222944190721	-3.03514890292417	1.37210229124776e-05	-0.58906007610423	0.582722148866078
BCORL1	415.675802747743	458.606623880049	301.837141751798	0.144068961547087	0.827608898329652	-0.462654996409767	0.297685209145599	-0.606723957956854	0.159273535554547
ATRX	1483.26100369196	1672.0200160837	1628.91587935041	0.173607546436936	0.693888966399707	0.135778174880787	0.723932034048421	-0.0378293715561489	0.93995991337964
AK6	294.799618878499	222.043535194021	276.544671271489	-0.410657417196719	0.239007071065812	-0.0904827867922419	0.816778893684064	0.320174630404477	0.335118096765
MYNN	424.3969372237	359.942422817891	435.84265795376	-0.229712943161992	0.353544350620535	0.0403082392116811	0.883269874049873	0.270021182373673	0.200971875449267
MECOM	86.5321574005464	24.5682487540673	0.184773181126711	-1.82035408445813	0.207187201228769	-8.36309602285596	9.86032268620798e-09	-6.54274193839784	1.20097171568791e-05
SCAMP1	1144.65426307218	1335.71354233786	1535.68650283625	0.224032878774755	0.69649496287854	0.425058267539226	0.321191664113836	0.201025388764471	0.709855976448083
PREP	1672.56865072438	2020.789936967	1592.02955779942	0.272983364245247	0.449506341243979	-0.0715634252928994	0.848567791215891	-0.344546789538146	0.253143560684383
HACE1	219.853706520417	268.344153451883	206.538073271892	0.290956235428063	0.562024676467645	-0.0908898720394417	0.857321706416558	-0.381846107467505	0.369185800064319
SEH1L	1157.46700908035	1040.69337502946	1342.73464091302	-0.155560409672851	0.65987994901374	0.21461176311409	0.442568807798927	0.370172172786941	0.150787429964477
WDR47	134.441515189639	178.362711855467	157.761067392605	0.418901897191376	0.404430382197901	0.233407828350903	0.622839643971505	-0.185494068840473	0.734693063722319
WDFY1	877.683600332879	681.183664193966	693.093597200763	-0.363705513735541	0.391908031782063	-0.339924494422231	0.352864695623055	0.0237810193133099	0.966663959345058
OVGP1	35.0281987531716	55.6426944442049	39.1743456284657	0.665398892121886	0.497241396211526	0.167630074243299	0.869353455695853	-0.497768817878586	0.594760727239644
SLC25A24	344.932504112817	297.575504781206	158.06746404141	-0.211572066049752	0.850309245931562	-1.12432102421181	0.102316327574163	-0.91274895816206	0.215711101050871
MAP3K4	395.485020027148	520.918203215582	453.78098152043	0.396025248740384	0.265770395986818	0.197706467802614	0.574150509686811	-0.19831878093777	0.599126358893703
PILRA	7.93679827578096	12.6794352455241	12.2830498035163	0.662068982620535	0.635190437179379	0.655882095878166	0.576108581421088	-0.0061868867423691	0.998613684059975
IGSF9	906.947150224986	1437.78273018936	891.710133596339	0.66284114439034	0.0566666419487988	-0.0244040445755091	0.960318970702642	-0.687245188965849	0.0262150018643055
ABCB1	81.3624678388449	1439.73261165058	21.4165581067931	4.14370723029026	1.12302418717839e-10	-1.92327581816667	0.00655142237174634	-6.06698304845693	5.15680465948509e-25
ZNF213	153.910467846419	142.354117124257	145.708187525675	-0.111496328627803	0.844999115565189	-0.0788881098153494	0.868681453830575	0.0326082188124532	0.956703538319253
AKR1B1	2685.96359558793	2806.4698804742	3318.04634344497	0.0632442599567689	0.892891731905728	0.305062344448047	0.291109500448123	0.241818084491278	0.447646620329336
CPNE3	934.359669132351	950.788644749569	1054.59006030809	0.0280231552486832	0.963076332702415	0.175300948355565	0.65892865956209	0.147277793106882	0.745422785385288
RRN3	540.598509348628	486.448905049007	715.839098508388	-0.15239193982502	0.553961524438809	0.407617519445573	0.0233026028372194	0.560009459270593	0.00077382486597868
CTTN	3637.38261034274	2619.19875469387	2058.61936480827	-0.474623279606644	0.112800431070702	-0.821511558643083	0.000687442522469226	-0.346888279036439	0.232779642778236
WNT11	85.9363582246837	213.085327732578	52.6435286870239	1.30595671592229	0.2583258387584	-0.705606371552702	0.532796116090171	-2.01156308747499	0.0301862145415564
MTIF2	816.46524184457	616.911204059698	676.857942889758	-0.401910287674349	0.00954510479808813	-0.267817273110799	0.0786415586771402	0.134093014563551	0.467388470223833
DDHD2	582.003357497933	863.395370042837	979.414918399323	0.571923741752171	0.0869377093510826	0.752232597474734	0.00799201067420201	0.180308855722563	0.651712321907605
TTC39A	115.152472435473	173.013860179143	137.546624578787	0.595383099331762	0.476354702687388	0.25946379817734	0.752489127241957	-0.335919301154422	0.695973139569546
EPS15	628.126119771646	583.409241174587	332.966556285607	-0.1026956278976	0.866299622074179	-0.914275127128181	0.00709925126227223	-0.811579499230581	0.0187333688795048
ORC1	302.486192058346	210.161656204724	245.950303582818	-0.523513595907946	0.172289910542808	-0.298496911588107	0.422501307603385	0.225016684319839	0.596363630189219
MGST2	0.757341710859494	0.376494227926212	0.379463054999517	NA	NA	NA	NA	NA	NA
CHERP	1096.80036696716	1023.94653134361	940.713448920338	-0.0980519973192682	0.823107200617466	-0.222761451622923	0.478091270329079	-0.124709454303655	0.746365756727956
ATG16L1	440.475506495521	452.818460454115	393.557637152059	0.0372534145900152	0.95172128859504	-0.165013369779763	0.689158714514483	-0.202266784369779	0.641081035072918
USP40	793.743053872996	570.502075695269	426.66762890751	-0.478749827260025	0.45189976822694	-0.896586176733216	0.0603981091776478	-0.417836349473192	0.474006007014189
POMGNT1	751.735680218527	796.205128242502	671.640799427638	0.0821546259286159	0.860249532936632	-0.162124578360014	0.634938221125506	-0.24427920428863	0.467375861926466
RAD54L	195.264775937842	182.727414700328	193.046462204481	-0.100198136892393	0.843494128823262	-0.0188922785935327	0.968112502948893	0.0813058582988607	0.867632098173929
MAST2	720.362689317566	873.294002834092	578.262662322578	0.278264034311521	0.477918593023852	-0.318039645133332	0.325610727841051	-0.596303679444853	0.0377571252692334
DNAJA1	4280.1585030179	3836.00983183195	4722.83884841616	-0.157517184991213	0.675379486011297	0.142186954781116	0.65710814915904	0.299704139772329	0.304291151545873
B4GALT1	685.133892425976	248.082046325059	156.45386449964	-1.46367217476241	0.01455236998839	-2.13101161203145	4.20875552171115e-05	-0.66733943726904	0.315798504002777
CHMP5	1300.16739778976	1170.64428042095	1428.88743647811	-0.149630610176851	0.694940737924908	0.137389636271753	0.670610897719182	0.287020246448604	0.332762562655098
NFX1	1079.52774428792	833.98063245873	793.676485097504	-0.371664398293063	0.102691631227215	-0.443196453078006	0.0234900479436592	-0.0715320547849427	0.813325143371043
AQP6	3.46055479868324	19.9014207724728	6.14558995190239	2.53549625792731	0.00974011338106627	0.777479688508012	0.505308133469458	-1.75801656941929	0.0444125613259234
DIMT1	995.023494515833	900.503452451493	930.357761590622	-0.143910414972539	0.610813524708583	-0.0958105719789712	0.707236345647699	0.048099842993568	0.881900877613058
IPO11	648.983323597019	505.273912852907	420.420901558538	-0.360815673742153	0.4185531152191	-0.624714288237207	0.0675722734741366	-0.263898614495054	0.538711861729378
EIF2AK1	2738.49891917774	3158.07523290787	3525.68459715911	0.204938420176468	0.23680775821205	0.363926533087162	0.00715511781993381	0.158988112910695	0.334096999376647
EPDR1	141.826645481577	20.8798009770014	16.1311618133196	-2.76235745843223	0.000395421462038008	-3.16128267321285	1.25649924337809e-05	-0.398925214780616	0.737230189634208
SNX10	76.9869951287864	139.422219100268	122.996092634506	0.862639216688378	0.228356202483926	0.67316690338769	0.30132738954201	-0.189472313300688	0.834203553298236
SEPHS1	1734.7963673775	1668.47110275797	1541.10742424455	-0.0575671625823436	0.84436645236316	-0.170962777802005	0.390556249322661	-0.113395615219662	0.626114773552961
MRPL28	907.727280028679	776.107441305101	777.372284326503	-0.227520929253388	0.684459083774151	-0.223411655633292	0.633658449448139	0.00410927362009649	0.996790869507733
HBQ1	78.9843194712198	79.2731294625643	100.972292264046	0.00403836242908351	0.998484190237703	0.359013503620202	0.726663544139833	0.354975141191119	0.755820708782224
ITPKC	128.48756215606	113.78364275318	74.9666856056265	-0.172515741451588	0.721001783373834	-0.77507571232707	0.0126650345228606	-0.602559970875481	0.0672099489442204
FAT2	8.87581016675589	25.7603530095629	8.20575596353302	1.51921551275434	0.100740148224953	-0.197074018063581	0.868840187086195	-1.71628953081793	0.0319972266710488
RBM22	1148.05329103225	1065.86585820533	1555.64999275225	-0.105935889498493	0.75470461018831	0.439444361421617	0.0414247952789825	0.54538025092011	0.00789663723404892
TMED2	4609.14579928062	3437.78125763153	4441.56363067151	-0.422659326048751	0.00964290382675207	-0.0531806405183918	0.805421974113067	0.369478685530359	0.0151983531422396
ERO1B	80.3013896384841	74.2042755597627	53.8160427259568	-0.11228895345213	0.935403527018763	-0.568309715117961	0.509762856994175	-0.456020761665831	0.641081035072918
ZFAND6	848.079934535184	876.317108186154	723.498953541265	0.0448356920119936	0.912071899107741	-0.228239223311367	0.354242416526931	-0.273074915323361	0.269245160872487
HSD17B2	237.375005464422	8.44832871539481	0.104012536040451	-4.80570437919202	0.0239677488312191	-9.82103184915465	1.53193391211416e-06	-5.01532746996263	0.0299292949898857
TXLNG	921.308965504219	699.348852286378	807.765967603327	-0.394317724342982	0.308847239431713	-0.189794491687562	0.617855266549073	0.204523232655421	0.615398273421227
PPEF1	125.356911886129	381.719971576756	60.7613837497086	1.6134255098276	4.5640909079718e-05	-1.04300239736792	0.0113049061207843	-2.65642790719551	1.4593299192427e-14
LAT2	16.1945740823692	20.5029182256215	19.7040864631331	0.276391714633455	0.777464670575018	0.293436561596512	0.713224300977924	0.0170448469630567	0.988389098872459
HUWE1	4886.79841619981	4722.69226795336	3499.12905483371	-0.0496377503440897	0.893228055131278	-0.482088675042827	0.0159051390051954	-0.432450924698738	0.0337465459973495
ZW10	453.736362418297	353.983122214026	354.75123765328	-0.357846842717496	0.383255214762833	-0.356173507648214	0.30823062864807	0.00167333506928283	0.999019029867436
ALG9	284.842415317909	360.486859798488	491.631599882937	0.344788091668541	0.218046605358304	0.791459708952101	0.000171669057668892	0.44667161728356	0.0512049533126462
MYBPC2	2.84640603262072	0.549059670789955	0.398076019079039	NA	NA	NA	NA	NA	NA
NOX4	57.0125402957973	41.3874664780592	37.7495878864983	-0.480742761562287	0.627844404844011	-0.603236999804128	0.452466943505453	-0.122494238241842	0.918818019727169
ACOX3	242.690930331551	230.873985653787	210.387288641132	-0.0834695940819038	0.846279311583834	-0.204729323001546	0.498614342007117	-0.121259728919642	0.742363819159298
MTMR2	1104.12928193011	1278.96632759484	1207.43966845237	0.214988319222875	0.439264358970092	0.129383686649125	0.615259490325824	-0.0856046325737503	0.782013424477627
PPP1R15A	577.585947155961	176.459584280283	437.273345922602	-1.70490081295502	3.11237904818491e-09	-0.402686842546256	0.239284074495736	1.30221397040876	2.51233255442213e-06
HSD17B14	65.3088307376839	28.6530387347199	7.78845515458569	-1.1807716413405	0.309480373022924	-3.10846982713756	0.000427428359613166	-1.92769818579706	0.0465723346932035
TRIP6	57.5588966593756	45.7015126194453	33.5324501841112	-0.366526084987356	0.689907920981897	-0.786448470264724	0.241118954438574	-0.419922385277368	0.607744538061742
ACHE	48.2092574961509	331.374852394679	103.855150624879	2.78981708482321	0.000460989165585669	1.11148488374256	0.204290901713024	-1.67833220108065	0.0356621040800739
FTL	6680.02409914062	4914.61382495921	5262.36424239107	-0.44267791641938	0.0802070497932671	-0.344200916746459	0.146357843819498	0.0984769996729209	0.767395280603959
SRRT	2897.90100806657	3601.71361008633	3971.31270909827	0.312821935979945	0.580572124246463	0.454530007716213	0.309785583524744	0.141708071736268	0.816214932745192
BAX	1062.33848222985	1220.44579215809	561.58928179868	0.199398468512759	0.728228993366566	-0.919523466562759	0.0111189911311001	-1.11892193507552	0.00111729016791512
NLK	556.559061809288	487.373693165517	755.942887441032	-0.189118262985108	0.72189368282977	0.443440352336363	0.240648586471011	0.632558615321471	0.076034985967548
PIGS	1571.41287598731	1468.99311490406	1572.34939876221	-0.095907518153614	0.868029408427557	0.0011426066597871	0.998250294755882	0.0970501248134011	0.856086067784344
ADAMTS2	257.876073116715	85.630933994986	611.815414719155	-1.59838878079111	0.207629353369025	1.24645987336033	0.280346652386513	2.84484865415144	0.0037733156662789
ATXN7L3	2384.5765143573	2396.24233173193	1736.01957198301	0.00682317288259573	0.986041517815207	-0.458723650624541	0.00732061670980741	-0.465546823507137	0.00580736222710138
PGS1	773.179958186015	773.897754122256	642.963560588838	0.00108142611036084	0.998484190237703	-0.26765375365485	0.221010828563749	-0.26873517976521	0.233494945236308
PSMC5	5011.57291338154	4191.39382935387	6228.35994407769	-0.25834151168408	0.640107967686144	0.313597538934697	0.484756911827712	0.571939050618777	0.164046660939731
UIMC1	802.760455706533	780.335477934954	966.763442878145	-0.0389072676260887	0.949353819831699	0.269516863562359	0.47397896068133	0.308424131188447	0.425401652687715
CETP	0.247013698442247	0.182256312301334	0.822118633480425	NA	NA	NA	NA	NA	NA
MMP2	7349.29378805183	4106.59356068929	618.67306633885	-0.839860696327429	0.284093681660276	-3.57084118096652	8.02873686999623e-11	-2.73098048463909	4.38093246163823e-07
MT3	0.641792013232925	0.345130885727485	10.3134017813369	-0.435655446133549	0.908558488288729	4.22833981390642	0.0118748561114856	4.66399526003997	0.00324120168377048
LPCAT2	187.343510226172	73.535848297136	48.1966840090974	-1.35719634317244	0.109220892333449	-1.96053795424002	0.00555487022941712	-0.603341611067578	0.520952442314414
GNAO1	915.288981634541	1823.26179757215	2117.92244630231	0.994832511713502	0.380412525626497	1.21078645101077	0.194316337376727	0.215953939297263	0.878838091441367
OGFOD1	948.482282275712	708.704282660173	673.613470867968	-0.421029706012798	0.0693023521596908	-0.49481067867589	0.013960987730759	-0.073780972663092	0.815272749191437
SH3BP2	1136.97693606861	1516.01985522427	1324.90599581718	0.414480873549628	0.452803468477266	0.221102224601962	0.671059138275313	-0.193378648947666	0.742890417341479
NOP14	1430.14186685092	980.030379153884	1076.35188953744	-0.546094705113059	0.13150957047563	-0.409861982997741	0.223469341902923	0.136232722115318	0.767944932343638
ADD1	2608.5668780461	2630.09279392069	2400.7532408942	0.0124957188826085	0.976804757293434	-0.120151338945717	0.658184585291324	-0.132647057828325	0.647297245910248
L2HGDH	290.600261454571	173.206238502072	122.498347258845	-0.741230642931315	0.157732652860849	-1.24559359470507	0.00319251998232228	-0.504362951773754	0.336111572974519
TXNDC16	270.082589209919	496.951578335852	408.677093801673	0.883823206735487	0.0523639957163196	0.59878626693725	0.173971178272047	-0.285036939798237	0.598875750116527
C14orf166	2865.08601422982	2495.26358234433	2785.92152996294	-0.199907656242288	0.639530610652109	-0.0402594139830446	0.926317372531021	0.159648242259243	0.697983542303685
NID2	92.4082635562296	39.8043227891288	11.3209973970379	-1.20968124512376	0.36978548948226	-3.04553530845159	0.00226580007533507	-1.83585406332782	0.0988685812831996
GMCL1	382.51246516527	370.967688756777	383.331193595307	-0.0426651415089819	0.944284051884425	0.00509087562291623	0.99280253648228	0.0477560171318981	0.930895822260291
SF3B2	5728.4562105459	5050.69316493737	6319.53783752221	-0.182071106384111	0.374999251419339	0.14181111546004	0.439916822501809	0.323882221844151	0.0390261512879162
KLHL42	922.383085410101	1145.38826859821	1225.16456408758	0.315497493468382	0.324367077427075	0.410656552720059	0.11601676651175	0.0951590592516771	0.80292313667217
GNAS	23000.9811773837	23870.276036977	28735.2574516188	0.0534587194852431	0.919961193500934	0.321115637100298	0.306539161420416	0.267656917615055	0.434930749334109
DNM1L	1934.01280642688	1987.82675482094	2187.60568824327	0.0414810163800158	0.878605276382541	0.178141239306896	0.295868679614267	0.13666022292688	0.469719425548847
PTHLH	22.7158982839086	2.25064979332119	0.691500663120872	-3.29681552588561	0.074188118790022	-4.87826164448025	0.00447024242753612	-1.58144611859463	0.508514840694132
PHACTR3	200.701980277245	463.581999360653	722.720178234001	NA	NA	NA	NA	NA	NA
ERGIC2	591.801612368703	490.199547705386	466.24626888881	-0.27078084709766	0.404061469510641	-0.343728889592229	0.193641063519176	-0.0729480424945696	0.853431666036911
TFAP2C	0.743326931102466	0.172565442863743	0.876273844247583	NA	NA	NA	NA	NA	NA
AURKA	682.835293450128	772.155135376471	738.601374012754	0.176781946090263	0.79071025363664	0.112477489011292	0.84608476814551	-0.0643044570789707	0.927606698454868
CASS4	0.258742642423549	0.792599294910518	1.07746190540448	NA	NA	NA	NA	NA	NA
PIR	300.68942321954	369.767638464117	209.248137253011	0.300762360879535	0.508447383173604	-0.518324590482581	0.138312184491167	-0.819086951362116	0.00994699734330969
AAMDC	133.805880080873	101.886416354292	84.7234728903406	-0.406837998516793	0.506959352430228	-0.664826313384635	0.161279176791354	-0.257988314867842	0.679022276548747
RFX2	35.3310323201635	4.27533204462602	8.62124764216614	-3.00738662532878	0.00182421740699135	-2.05486389158106	0.0237090910988687	0.952522733747719	0.434930749334109
METTL2A	696.741830031767	672.968954572484	632.412378742411	-0.048783660269871	0.905133362526366	-0.140423626443772	0.609044176625005	-0.0916399661739008	0.782011443515457
SULT2B1	2.15647543495191	2.35091462487042	0	NA	NA	-3.6098679082367	0.105143828219628	-3.74506261187	0.0974673917756237
ALG6	118.785560994204	67.2533675714183	97.0771495679789	-0.827908702728303	0.00499665490731667	-0.28079735788119	0.384809948037067	0.547111344847113	0.0649856249435532
CNOT3	632.568351331015	518.78902396831	495.16134452027	-0.287743501100223	0.262972603767553	-0.354362901806248	0.0988945868389747	-0.0666194007060242	0.838423145285949
GP6	1.14983418987445	1.09066281374966	1.55443930916036	NA	NA	0.576132445281224	0.801813825854321	0.474460944007656	0.855175993687924
PTPN4	254.215831440634	214.758005633822	241.058380851474	-0.232550955573951	0.502514460093538	-0.0749409759452826	0.830893440528632	0.157609979628668	0.644404435881256
DDX18	2332.98836008524	1745.69131345605	1783.69537331716	-0.418003436985059	0.229695701442674	-0.387439197922414	0.205030548139421	0.0305642390626447	0.950602254277592
KHSRP	4845.02626863722	4137.02086921901	4230.63011574815	-0.227910956131259	0.388160808265631	-0.195887990638214	0.395872610626505	0.0320229654930451	0.926452009459275
GNA11	1022.42392463571	950.75793990514	792.191398530205	-0.103247282063521	0.759265553780979	-0.367214069216559	0.0964963056842578	-0.263966787153039	0.281485029295569
ASAP3	285.218254437921	135.508539117289	20.9650730624116	-1.07178041587622	0.200313775411334	-3.77310384495509	1.8078117907512e-09	-2.70132342907887	1.8760115626213e-05
EDEM2	307.092863618182	235.980215985034	169.918533348105	-0.394743241160597	0.231975561510185	-0.85824461470448	0.00066869281305818	-0.463501373543883	0.104680250885451
DNMT3B	255.735553223514	220.162382689822	156.17667464113	-0.22069283133491	0.773658573701215	-0.714401038115345	0.165542655266441	-0.493708206780434	0.397111141510592
TPX2	2657.37627481076	2522.5641481425	2878.38505693425	-0.0752123248209625	0.930086655501827	0.115035318493677	0.856059637862184	0.190247643314639	0.777060470192715
PDRG1	485.004388385124	376.421795229628	449.206044945105	-0.366706917588173	0.233433608866281	-0.109953605256094	0.74062151122188	0.256753312332079	0.395047408092336
EPB41L1	628.486717643259	1241.27269620323	1216.3405268317	0.984040615945096	0.00302997202673649	0.952673823765825	0.00206355599747438	-0.0313667921792714	0.957047125651047
SLC15A1	0.494027396884494	0.756771427460417	0	NA	NA	NA	NA	NA	NA
DOCK9	116.11795363269	145.23997695555	55.071009809381	0.332122505118294	0.600914484387005	-1.07465316696069	0.0146357537125467	-1.40677567207898	0.0006192825027142
ANKRD10	996.133379450787	1090.53992857127	1438.31051514894	0.128177260610777	0.851382479437832	0.530175333340518	0.225544210759861	0.401998072729741	0.409076119026928
TGDS	185.106683572579	119.646270354972	137.449939753622	-0.632289382467771	0.20243777629827	-0.434125346072591	0.34781021917584	0.19816403639518	0.73939857384117
DOCK3	13.8594097430488	15.854856614721	19.8403534841178	0.18784198491414	0.86144560019002	0.510158601535799	0.486334854128369	0.322316616621659	0.708091934570912
C3orf18	248.102416356409	322.486942253027	293.754930342457	0.375309635093641	0.132215146786218	0.24213572609383	0.311474362393567	-0.133173908999811	0.641797472293473
COQ9	831.597227863013	791.994270719279	810.209747092928	-0.0743551894104486	0.844815438441731	-0.0386030373426174	0.90584570119978	0.0357521520678312	0.926452009459275
KIF9	68.1516152972364	79.5322493430858	160.356696501869	0.216902457769207	0.744248914107296	1.23442899588424	0.00184385409879048	1.01752653811503	0.0113062391290895
ARHGAP28	448.831040575485	229.114438763759	104.041718249962	-0.97166674154235	0.165377539360318	-2.10748233899114	0.000107831520692626	-1.13581559744879	0.0605893873667208
CRLS1	1668.89505913146	649.005874542106	899.024533270746	-1.3639629724464	0.00178049684594708	-0.892680020076735	0.0397703003986815	0.471282952369665	0.360756264510587
PPP1R13B	109.926534986354	136.273874099787	57.9866513121459	0.310868339021514	0.675640877239536	-0.928449221311717	0.0717680562241061	-1.23931756033323	0.0105999848352358
ATRN	998.67868680479	963.979160571724	748.476088228203	-0.0496574493081649	0.930118118721048	-0.416411547407327	0.192858799296508	-0.366754098099162	0.28174345719025
SMOX	118.507206323307	127.888294794807	105.743447115538	0.110944592142219	0.819194618999924	-0.177026253964302	0.633605968586217	-0.287970846106521	0.421294121530369
SIGLEC1	0.320896006616462	0.647719480059931	1.47517294702959	NA	NA	NA	NA	NA	NA
FKBP1A	3206.79509808832	2326.16475329432	2940.69358138953	-0.464077641907594	0.0322954311815221	-0.125127197037455	0.615326125611096	0.338950444870139	0.107111176076139
NSFL1C	1304.26027188534	1326.05000830376	1455.20284046519	0.0228412490139341	0.945411103416384	0.157971215101116	0.439111766208943	0.135129966087182	0.546563421353713
SLC4A11	86.3732718307145	450.839506295904	52.2963741839378	2.3753189000842	1.28141030459271e-11	-0.725815655809037	0.0818349303817668	-3.10113455589324	3.04148200316732e-22
C20orf194	241.272015823977	414.826487342224	299.858975300859	0.785871259719249	0.00522151625529184	0.312578565474681	0.309567364653948	-0.473292694244568	0.0959265828352631
ZNF343	358.565797988122	341.002403182351	389.681177065953	-0.0790358094461213	0.840070433582931	0.118850964100229	0.68869898275309	0.19788677354635	0.492997468517397
EBF4	533.443370452269	559.386864110951	568.321425783231	0.0689526104302485	0.971396975151701	0.0920494580609906	0.94948182464588	0.0230968476307421	0.990339356607192
CPXM1	3611.04121087572	3844.70462685998	3079.09609221766	0.0898374031064603	0.915173695001997	-0.229933995979422	0.68869898275309	-0.319771399085882	0.584793988755342
MAVS	1492.9210439685	1277.46167782584	946.844729778517	-0.22409108442276	0.534606419282869	-0.658221043707436	0.0084477411887221	-0.434129959284676	0.112603117564275
LZTS3	427.925807928183	698.064213640127	619.969124735138	0.707924969356319	0.242651405862361	0.535706294287811	0.3344020206113	-0.172218675068508	0.818543117331075
F11	1.47073019649091	1.05929947155094	1.18760765127509	NA	NA	-0.270378121370885	0.926317372531021	0.105611066419327	0.976133780898246
XRN2	2491.43968505522	2178.4292289328	1889.5655677429	-0.192985092707495	0.680723664515643	-0.398710269413029	0.245994165457056	-0.205725176705533	0.625380453420964
KIZ	527.756383059742	421.474842392325	354.726472846665	-0.324828872438814	0.78486981276896	-0.57190514606778	0.518441081839352	-0.247076273628966	0.829126867384495
DYNLL1	3365.47311111328	3542.23923722513	3884.36562674963	0.0730218779639584	0.885320392845861	0.206752761750042	0.549659570152539	0.133730883786083	0.745422785385288
TESC	320.876622605842	284.652415541901	1626.7539012308	NA	NA	NA	NA	NA	NA
SNX5	1530.33689157323	1114.87722812162	1243.10123569899	-0.460693292870554	0.0645947509564455	-0.300161340756231	0.214377014292838	0.160531952114323	0.583527883407227
RPL6	22507.0973777246	14773.9114340185	24710.7135446977	-0.607307325190261	0.122845307630359	0.134784318733279	0.768670619001142	0.742091643923539	0.0264605567424172
MAPKAPK5	1213.27411721611	1289.51023757892	1330.99421391489	0.0868552428250054	0.699811292494163	0.134116680130884	0.44168239564476	0.0472614373058791	0.840361929680677
P2RX7	15.8396368676035	31.1907545067213	4.46187531247308	0.984202771192976	0.403363414955696	-1.8853806487484	0.0517929165534438	-2.86958341994137	0.00106324252297558
ESF1	556.311993750194	405.179772488951	486.88096450851	-0.456859085225721	0.259142949762096	-0.192509129255405	0.638934195513294	0.264349955970316	0.523220581963771
RBBP9	366.06599737794	572.963150191112	341.634714079092	0.648693636297535	0.11047018671191	-0.0995573831522939	0.840565109712184	-0.748251019449829	0.0326994018833179
ANAPC5	3992.03713279735	3276.75876264361	3361.45965260151	-0.286166862604781	0.360852619832444	-0.24824146281123	0.365755083824645	0.0379253997935505	0.927266310151148
SLC23A2	888.629592053129	643.744169211145	718.197032102257	-0.469312642689109	0.0557359365558228	-0.307277545523715	0.196755498689196	0.162035097165395	0.574412539269705
SLC8B1	42.3611392847456	12.7335355745244	2.59520350856163	-1.73243486429326	0.0709022362271972	-3.91943584258918	4.97398349374335e-06	-2.18700097829592	0.0242021307715044
TMEM230	2017.18214397453	1763.36481408373	2279.26045102145	-0.195258430470326	0.389010898430709	0.176317741504238	0.367939347194293	0.371576171974564	0.0292639163066189
DZANK1	103.099212617822	159.03486908439	127.706940418178	0.609311387453745	0.0664763960208472	0.308965126410611	0.362073728556188	-0.300346261043134	0.394948169991473
KDM2B	1113.38362087363	1286.68665055769	991.264935136462	0.208090622476558	0.481651359534799	-0.168401947258537	0.516664958244836	-0.376492569735095	0.0962114521008498
CFAP61	9.34577078294751	6.68844233680385	6.11870073278333	-0.473648579982612	0.685849888584336	-0.635493836459752	0.496719263434643	-0.161845256477141	0.905758553473048
LHX5	0.56790970505871	0	0.58748812708042	NA	NA	NA	NA	NA	NA
TASP1	119.56358591115	102.174152431388	110.898348236706	-0.238409135412251	0.54937789470117	-0.0991116794624497	0.799102013944681	0.139297455949801	0.73461055015422
OAS1	9.20470930449415	8.5773081869907	0.996038485248339	-0.117369518994201	0.970292761517186	-3.38166483403621	0.0570848077930209	-3.26429531504201	0.0749136131213048
GCN1	7585.81627323074	7214.36185565939	5780.51667200986	-0.0728562374532601	0.871424106903639	-0.392295778996811	0.15185544785484	-0.31943954154355	0.280933933310786
RPLP0	56799.3906928531	35971.8158449909	50414.3782203103	-0.658976340010944	0.183405982240084	-0.172026694388876	0.756560042863774	0.486949645622068	0.30958686026324
PXN	1253.4442160382	733.766455339715	892.653720145695	-0.774415050545432	0.000775243642465799	-0.491063152704142	0.0335304174629445	0.28335189784129	0.289453134807029
SIRT4	54.7537012981118	51.8404078824911	49.8814096718791	-0.0579667913760791	0.959752152687196	-0.130019569964081	0.877925015026006	-0.0720527785880019	0.942923046973891
RPH3A	0.888805711675172	5.68240059418052	4.43349181039853	2.71257102983677	0.12864605757242	2.43454594423128	0.132637923679036	-0.278025085605488	0.890273932387147
KIF16B	206.196404363686	132.420167301723	85.0911931049429	-0.640127386538271	0.287222970755199	-1.27938011099853	0.0055416202570989	-0.639252724460258	0.240173156735162
TRMT6	635.053513948141	549.630171533119	691.656767636183	-0.211018310738867	0.568023169331873	0.122805327823539	0.721167805558916	0.333823638562407	0.262526548826535
CHGB	2097.56097722967	2248.10278785259	3060.34601688893	NA	NA	NA	NA	NA	NA
PEBP1	5372.1223663646	5582.94321195521	8196.32686400725	0.0552329677505901	0.897987206878636	0.609559834776132	0.00674822284472567	0.554326867025542	0.0147166101839515
BRAP	561.99158278508	601.742788504388	654.615030760037	0.0943041162652471	0.679929655053539	0.219119085699394	0.18089480089258	0.124814969434147	0.515818009050193
ERP29	3715.62858176676	1614.93687328858	1958.54753943272	-1.20245977771931	0.00257044893847466	-0.923642044162181	0.0165087063882914	0.278817733557131	0.590644201505261
NOS1	3.96364835395458	561.003199974824	0.831396487229765	7.13706416945832	0.00248200246821557	-2.2291881750097	0.444428809462784	-9.36625234446802	1.64809609475902e-05
FUS	6454.28454301627	6958.72416796979	9106.75273575183	0.108134924719153	0.856645751826009	0.49664774954766	0.186089646346912	0.388512824828507	0.346109430447717
IGBP1	1471.25863043844	1128.70560010151	1402.14776860698	NA	NA	NA	NA	NA	NA
FXYD5	58.7408011498282	3.50579220277626	0.389379747745612	-4.0452504081463	0.0260427878293573	-7.16665892224001	7.05863457373883e-05	-3.12140851409372	0.160222863202581
ZNF302	595.080502549825	659.005371220104	732.41851314918	0.148726547585379	0.552590882006123	0.300625798579733	0.103582202988656	0.151899250994354	0.492988937802626
GRAMD1A	2165.90754047273	2354.05714551474	1465.4930929068	0.120751132715919	0.785692941440659	-0.563992332153098	0.0413122453430061	-0.684743464869017	0.00962243299488678
FXYD3	0	0	0.610740018034612	NA	NA	NA	NA	NA	NA
HEPH	28.3243411591576	5.14540190275867	0	-2.45224550099791	0.210654357716045	-7.33131445911926	3.70439342245981e-05	-4.87906895812135	0.0122640010735776
CDIP1	654.138125819595	640.741178649708	633.281764680419	-0.0263339502601503	0.955628552481086	-0.0466405736961964	0.894682378536879	-0.0203066234360461	0.963217606034508
CMTM1	19.6900159478937	31.9767876641868	17.5354272441284	0.727943796217572	0.393787608581486	-0.158256594494979	0.86608228504437	-0.886200390712551	0.218407289513215
KCNH4	67.2959125370809	211.620087468913	249.0500989864	NA	NA	NA	NA	NA	NA
GANAB	7052.9706572958	5557.93972471683	3881.69391428334	-0.34357593689615	0.288363556737296	-0.861699056016755	0.000311923240087659	-0.518123119120605	0.0456423077134385
GMIP	288.042734654324	533.712536653228	272.688408945266	0.891652748802918	0.00013280348614991	-0.0820600495512532	0.806571446438994	-0.973712798354172	3.59945361406365e-06
RBM41	132.468505852139	108.996595475756	71.5591081531419	-0.275718995501428	0.734399348464744	-0.890935127307881	0.1048707287576	-0.615216131806453	0.318767221405816
BIRC5	3235.82608106466	2760.27798448019	3747.89785110663	-0.229572646568516	0.648721214629611	0.211833361393599	0.62081117235039	0.441406007962115	0.25664032061772
LAG3	44.0782805221766	101.347506493416	127.141491441142	1.19151253185274	0.199215398925291	1.53368449173812	0.0464766485197214	0.342171959885383	0.759119645592648
MLF2	3077.54114501012	2865.00761887606	3669.33277161854	-0.103814212316605	0.682575499340121	0.253501577329053	0.159440770913628	0.357315789645657	0.0340852623860224
OTUB2	50.4147580914664	66.6735474375234	42.7204520083241	0.421933435462842	0.577215376092017	-0.246390845063366	0.731155952795496	-0.668324280526209	0.277217113591968
DDX24	1552.72176562969	1454.51498246678	1418.88772311631	-0.0928733194827863	0.756360252702396	-0.130353958558984	0.575818997529836	-0.0374806390761978	0.907855180372266
ZBTB25	322.213390116409	295.030777485902	334.232828631288	-0.132178155293797	0.600914484387005	0.0534183366974056	0.826827846833832	0.185596491991202	0.377270143095892
NECAP1	750.487695054788	849.81548304862	1347.96510481851	0.181894974547576	0.760704741102759	0.8458776914029	0.0231840129375358	0.663982716855325	0.0911264218129597
ARHGAP4	179.360452714137	913.367393148036	771.314298502399	2.35015930682941	2.44981693268354e-07	2.10628729527895	1.93871398421412e-06	-0.243872011550464	0.728605610790091
ANKRD24	14.8172076011942	13.1791221477004	8.1852675084872	-0.209932488364025	0.923095277397918	-0.843626819883359	0.548214040777574	-0.633694331519335	0.697608214191966
DHX32	232.362867759712	165.04290171121	114.525550887863	-0.493516855481179	0.507970355045581	-1.0248215251874	0.0625812870085027	-0.531304669706225	0.420261851978145
RCOR1	291.200412888495	204.117572709873	200.871673319902	-0.511174842973262	0.199395270696725	-0.537674178470798	0.117934166560631	-0.0264993354975363	0.964250513312833
GPATCH2L	393.608859096057	429.26935751011	414.501588845396	0.128952518546704	0.810564361411354	0.0751686517511728	0.87223561339075	-0.0537838667955315	0.925281092807644
LTBP4	417.997809463876	549.282719816661	352.552340082266	0.392512811893453	0.430371000604083	-0.24452868758871	0.596059455946932	-0.637041499482163	0.102539309855909
BLVRB	95.3931132882999	26.5984721161923	8.21904468781138	-1.83173068182801	0.0211837613661721	-3.53252755011966	4.07858408927017e-07	-1.70079686829165	0.0319293426668445
SLC9A1	321.170203496775	189.236949450235	88.8417071623569	-0.770411308954993	0.06662203901352	-1.85896582631319	3.89534307175179e-08	-1.0885545173582	0.0022872104442246
SPTLC1	683.596407516126	581.75848105306	490.889878039952	-0.230218620833269	0.704768977124199	-0.477859104563903	0.283161150648034	-0.247640483730633	0.650235314324363
PAPOLA	1777.62210485729	1629.0066155306	1501.38445716849	-0.127662917782684	0.653440610823278	-0.243919248627975	0.248465884456326	-0.116256330845291	0.659868739723256
CCNK	80.842742782018	71.6671929931273	39.8847422209417	-0.1594477441845	0.863905928422841	-1.01370961167038	0.0681596995182678	-0.854261867485884	0.145970758157136
PCBP4	3658.93934159616	7265.71888657726	7573.5143138053	0.989813612644091	0.0934526902059373	1.04966558191824	0.0430936659010732	0.0598519692741486	0.946375798591815
RGS1	0	0	0.369546362253423	NA	NA	NA	NA	NA	NA
YPEL3	781.113174838399	1032.14452055513	1815.31655351043	0.401948292083901	0.659505523171744	1.2172480336026	0.0501128468385373	0.815299741518694	0.238896292760851
MRPS33	699.055489317767	446.560065873587	658.89523615702	-0.645504974630095	0.182680662967995	-0.0842978177334565	0.88461942003066	0.561207156896639	0.21055564918448
NDUFB2	1121.93347643634	1086.66017328168	1344.68820170517	-0.0477493236805429	0.937711759272084	0.261466092771269	0.483012069396079	0.309215416451812	0.418097972589272
NUDC	1880.93974042603	1433.9827160952	1777.43614718066	-0.392240945981841	0.307004210643473	-0.0815650505307586	0.84792518227008	0.310675895451083	0.394948169991473
MAEA	1348.95158334255	1306.31171781056	1466.90622586668	-0.0477400785141745	0.91232252046534	0.121676166545997	0.681297644206471	0.169416245060172	0.573298520376575
ICAM1	15.3800517655503	0.674557746765359	0.338004203443702	-4.31205704496477	0.052815389443889	-5.35065841265728	0.0088565057749737	-1.03860136769252	0.763937791292161
STRN4	1643.14112198035	1784.97742689254	1834.55972868497	0.118446559566266	0.760505173373379	0.15900651735396	0.60195814222241	0.0405599577876935	0.924943741283096
IRAK3	57.952500050619	121.86837921415	39.9975789286839	1.0708814890171	0.119065360719869	-0.545938621440781	0.436810698218071	-1.61682011045788	0.00396021539250913
LYZ	8.96460221052039	3.88938914822992	4.16440733678848	-1.26702613456738	0.477126514791637	-1.09892654322861	0.473981704699541	0.168099591338764	0.941728792154389
SI	0	0.479679112689487	0	NA	NA	NA	NA	NA	NA
MUL1	303.355229022346	294.451935694279	302.548716635298	-0.0477669699780065	0.892891731905728	-0.00323994170637128	0.99280253648228	0.0445270282716352	0.891471787865248
TFAP4	385.199834578927	282.05082069139	441.531586270397	-0.456992317105637	0.384422020765647	0.197913232010978	0.701375943463739	0.654905549116615	0.121887737512628
PDCD7	570.102051032059	391.709640903518	480.689667941154	-0.539485567074916	0.0283304954105121	-0.247618616670726	0.33394866046225	0.29186695040419	0.260361577152903
SPG21	1586.01453510141	1574.3387738199	1372.89055872823	-0.0112651232463687	0.970043319989372	-0.208316630225606	0.194857209956576	-0.197051506979237	0.239523839066313
FETUB	0	0.690322321696895	0	NA	NA	NA	NA	NA	NA
DNAJB11	844.389735811613	553.942083269273	589.737503838047	-0.608569468933945	0.0457067382310148	-0.516107934551101	0.0669279282541691	0.092461534382844	0.829797246637644
P3H2	695.783127247461	136.397930223923	64.4342481398633	-2.34952887842379	0.0471118031183145	-3.43398575130381	0.000628562935554068	-1.08445687288002	0.406049366093005
THPO	4.2358062459298	9.03276396847524	5.80508764905252	1.09775064340773	0.661141217022659	0.441110797369802	0.854683037966618	-0.656639846037925	0.796365293521212
CHRD	50.7619843988555	81.9531356005076	42.1110480173654	0.692950561991758	0.643209502221625	-0.26904770899458	0.852471910604051	-0.961998270986338	0.442657833221973
FLT3LG	52.1181015778742	68.326452610591	54.6748768218857	0.378345344772751	0.637279506482032	0.0684124813229833	0.935121946030874	-0.309932863449767	0.684986321807303
RAB11FIP3	551.359489191881	584.390637341438	522.630680741996	0.0814078656141762	0.907941065453704	-0.0762653571666851	0.889621973778246	-0.157673222780861	0.782829299220097
GNPTG	344.165715861124	219.21546529071	258.495986081031	-0.660647969462841	0.218046605358304	-0.413226688418247	0.416657102143368	0.247421281044594	0.68768505006121
ZNF268	907.988807385133	697.306495454254	801.911003861336	-0.379448944483847	0.213096428187139	-0.180206830420958	0.555070815232673	0.199242114062889	0.531687117894883
GOLGA3	1485.91730434391	1530.29110507381	1565.44790131341	0.0404926400540423	0.939918412689897	0.0753760750117849	0.848550526293868	0.0348834349577426	0.94199823113938
PABPC4	2507.20010118187	1891.34177019178	1935.59459249691	-0.407616704597972	0.0231299963484381	-0.372981638261724	0.024165789808205	0.0346350663362484	0.902487840237298
CERS4	31.5969582982395	8.27761132892091	5.66449106077657	-1.92478835544157	0.542282898058763	-2.50430792996966	0.325610727841051	-0.579519574528086	0.876540736387829
MCOLN1	543.07545757149	506.783629533182	587.094812770188	-0.105379320544893	0.821506270957131	0.113131160063208	0.766753737610398	0.218510480608101	0.546563421353713
USP48	556.971288562435	561.968452433634	516.69727075013	0.0100506856740017	0.975901517172739	-0.109724440195836	0.597641395427316	-0.119775125869838	0.585577632494032
EFNB1	565.635900277365	333.031125508583	180.430763693796	-0.768532707700473	0.192668435579094	-1.65114613473417	0.000283473763656277	-0.882613427033696	0.0835154768917942
PDPR	1716.16262549575	1415.93616761457	1062.35019312061	-0.278072389163459	0.456050831630032	-0.692119609127822	0.00941943498861619	-0.414047219964362	0.166938131624198
AARS	4179.92950585832	2744.71622393745	1904.50704181401	-0.606142581872845	0.0506213718297576	-1.13391973111556	8.15582536260894e-06	-0.527777149242712	0.0671797631792544
GLG1	2344.96790684638	2350.96389701954	1873.43216500561	0.00314161829035062	0.993649864916626	-0.324600947325998	0.0451048139958885	-0.327742565616349	0.042622540914048
KIF4A	849.902782922883	882.082470668836	972.169679023151	0.0532045686219797	0.946632309227107	0.193237203413057	0.725498935857612	0.140032634791078	0.828929164147822
TNRC6A	1565.43424151895	1572.58330911822	1192.70546479126	0.00565973961568144	0.991304471658174	-0.393547923708675	0.0797815749967725	-0.399207663324356	0.0769924544097043
PLEKHG2	545.305470363483	634.409280367914	332.278512794373	0.21691434753127	0.60244005635708	-0.716074496853377	0.0116094108218998	-0.932988844384648	0.000443307625685279
DLL3	468.079137365105	851.183889525962	712.566962278694	0.863904563474428	0.260064334846296	0.606996302636353	0.393506186773828	-0.256908260838075	0.782011443515457
NAT14	453.116316309486	487.899188923603	573.738280532061	0.105192273741051	0.922413449078554	0.341488714417027	0.631840914785785	0.236296440675976	0.782011443515457
PITPNM2	374.054253937052	694.787275995394	845.224613338107	0.893772579966671	0.0605935848169645	1.17649759303916	0.00386070746641921	0.282725013072489	0.620174029596992
EXOC1	659.050383965911	704.329459658629	651.145048148935	0.101976880147736	0.658721263478146	-0.0152428810297697	0.94948182464588	-0.117219761177506	0.559614159314651
RBM27	446.108854978034	322.088911559257	467.72694014287	-0.470899274504537	0.121733414597945	0.0718740376935988	0.844499390439227	0.542773312198135	0.0377571252692334
POU4F3	0.496313232660219	0	0.194689873872806	NA	NA	NA	NA	NA	NA
OSBPL8	984.675503297142	1238.24181409469	1144.30678793772	0.331517121771981	0.565536784480353	0.217349106863724	0.678959287068809	-0.114168014908257	0.863600387130893
DTX2	164.588847816196	159.617423761879	183.783096297351	-0.0640195534126907	0.889950484618998	0.156295958173232	0.623979560386985	0.220315511585923	0.488951322581876
NLRC4	13.7865904621396	14.9213232011002	8.28963427953854	0.113045927644919	0.91352866542619	-0.734628945992077	0.250903320050677	-0.847674873636996	0.180422828004155
PUS7	899.965712189936	877.600926086982	851.495589705733	-0.0374609319639935	0.938687878870941	-0.0805815460726352	0.817651832549086	-0.0431206141086417	0.922218185882395
LAMB4	2.27232489768116	0.56934932121479	0.194689873872806	NA	NA	NA	NA	NA	NA
NRCAM	336.946179900489	936.537910561569	832.286373052543	1.47609760503191	0.16811295635187	1.30562642710158	0.173971178272047	-0.170471177930331	0.91185401953259
LAMB1	6204.26757270884	3837.49707735802	2553.53051963948	-0.693783162847752	0.0529261092904149	-1.2808413816792	1.30567116561649e-05	-0.587058218831443	0.0797338410688909
SLC26A4	0.496313232660219	1.86229090459197	3.34406677106351	1.80133085517513	0.47540614877636	2.63934343695893	0.171220800881702	0.838012581783793	0.677216238830812
SLC26A3	0.517485284847099	0.392258802857749	1.53894705292689	NA	NA	NA	NA	NA	NA
DLD	1535.59809163687	1503.62467024228	1501.66624040353	-0.02873080611662	0.958615173155736	-0.0314443325126373	0.94251734187055	-0.00271352639601729	0.997406395771336
WDR7	341.331021346287	451.675472075766	470.1517834153	0.406996623182075	0.297802088603185	0.461997178901934	0.161657392851887	0.0550005557198593	0.918818019727169
TXNL1	2170.00937087974	1503.4981022724	2265.54701084343	-0.529238216753001	0.3284144328323	0.0624776423046584	0.92099097882394	0.59171585905766	0.206794902733754
IL5RA	2.23713806573725	1.2416163340942	2.53442789183244	-0.983342573056445	0.657283775037969	0.170424590406088	0.936439214565663	1.15376716346253	0.546141156112316
ABCC6	11.1523204236449	24.056379083638	12.3663333434758	1.06760076054294	0.0862339165655157	0.118772972735695	0.885015030321965	-0.948827787807245	0.0871003651892988
CMTM6	630.284783655504	535.114310938961	315.816814392368	-0.235899434791103	0.770912800365075	-0.997160396156584	0.0533426340807543	-0.761260961365481	0.170772446686956
ITGA6	66.4974018045997	512.528036951117	146.061661866032	2.94445646009499	1.34840387481203e-08	1.12953094080198	0.049408109154489	-1.814925519293	0.000358040382357922
RAPGEF4	74.4697166607554	268.929996095491	221.244605343895	1.86350999293289	4.01759974184451e-05	1.57786411355222	0.000345112950686936	-0.285645879380663	0.652889661488709
AC013461.1	624.572356499745	287.008053009833	201.687128190495	-1.12158475446448	0.126486546337041	-1.63060680799726	0.00727691526326757	-0.50902205353278	0.524924411382779
SMPX	1.01379851750732	0	0	NA	NA	NA	NA	NA	NA
FH	851.255331740753	696.761465287525	931.696740645322	-0.291987276079534	0.334839097285045	0.130459431950955	0.663407770624856	0.422446708030489	0.0841466212015005
SEL1L3	400.195095296128	154.181952578907	619.644560868144	-1.38007160843204	0.0237917350070755	0.629825088365674	0.322372575975979	2.00989669679771	7.45653128451813e-05
TF	2.74229487639769	1.72422689912063	2.16637581253451	-0.680192209341033	0.80095291979089	-0.395212210634871	0.864117618363197	0.284979998706162	0.922218185882395
CDV3	3765.00281782066	2721.76934509239	3503.48888444732	-0.467299295207472	0.100465325047851	-0.103699813248102	0.755038094252674	0.36359948195937	0.179567224407621
MYO15A	5.55030519789078	23.1549275290636	9.01439873182965	2.07425159897144	0.00597510678778784	0.708179549871578	0.422501307603385	-1.36607204909986	0.0453444012242391
ALKBH5	1378.91199549163	1287.47267525869	1667.40722189921	-0.0970866910308163	0.675379486011297	0.274502962133627	0.0851789218168141	0.371589653164443	0.0131340312911295
NLRP1	1.92606211714509	1.77639950971134	1.32014984414116	NA	NA	-0.551077241358916	0.814978273186401	-0.525381151824212	0.845559487903503
PITPNM3	4.88504593417034	10.3060060636662	6.2742272623605	1.09849648015858	0.397659058285038	0.32892472525184	0.812956039860057	-0.769571754906739	0.523880800369405
SPAG7	1092.92310516724	978.072021029717	1068.37683823076	-0.160743263996627	0.806488455164091	-0.032221292427493	0.95885940865681	0.128521971569134	0.838065416648797
ORC6	711.798485919937	756.096523513159	960.226601502865	0.0849812126901173	0.893228055131278	0.43092257648194	0.263361593738545	0.345941363791823	0.414490661042227
ZFHX4	585.858174638547	182.877263283865	27.0748416112078	-1.67792269847126	0.00213275106412969	-4.43164600983286	2.90134648737958e-20	-2.7537233113616	9.20329548222747e-09
SLC17A6	0.517485284847099	1.60777897413182	5.97964633981718	1.5849427088409	0.503511439024452	3.46111230764731	0.0338813025635283	1.87616959880641	0.166972935931752
CPA1	4.74474771787935	0.558750540227546	0.467983334806501	NA	NA	-3.51911928205735	0.178362254363439	-0.633288280516868	0.885298234934311
ZC3HC1	689.27705728796	588.686732246225	507.665641611306	-0.230622230765043	0.479626233219891	-0.442147087950914	0.0703918060053847	-0.211524857185871	0.477658304711951
ESR1	0.766784819065071	1.31998649293934	2.04783159294642	NA	NA	1.44417680197933	0.506124056011788	0.613559672876861	0.8094984015978
RGS17	84.1640083612033	139.396271980749	83.0401277763306	0.738914409444851	0.305407398081323	-0.0164120393346217	0.986470462880076	-0.755326448779472	0.236187527614499
ANGPT2	15.7704662148377	47.7302364594861	17.9996821348589	1.60041356166938	0.00328577130430908	0.192612615416179	0.802017778129987	-1.4078009462532	0.00434227266325097
TMEM101	1344.67660788695	773.001721821695	1122.78706377781	-0.79850419936294	0.151660921743959	-0.25972237096272	0.664676515656714	0.53878182840022	0.328712792087356
CD200	615.680902525098	858.148174518722	1693.05489319623	0.480661453345082	0.539040200972057	1.4603935107388	0.00670112016390913	0.979732057393714	0.0936987186707849
CCDC80	1099.92354401702	262.886672189121	2.67184184709204	-2.06463663246447	0.0995729622641255	-8.70198446358318	4.94021351022951e-17	-6.63734783111871	5.9578614691659e-11
CMA1	0	0.537078067466411	0	NA	NA	NA	NA	NA	NA
PSME1	1154.43168083186	997.797436140756	1002.13042368705	-0.212020510506391	0.463858632099136	-0.204772697105324	0.404533748898927	0.00724781340106613	0.985519865267828
PPP2R3C	359.114958084406	487.686777837414	603.947027208763	0.442407106025858	0.282161902675791	0.752617677705597	0.0195149131406648	0.310210571679739	0.437100673062694
HAUS4	230.998966059881	199.931921452846	239.435735350711	-0.198926257118048	0.676456446657312	0.0531245700540842	0.909377585414461	0.252050827172132	0.535268231031929
JPH4	1832.21315297848	2429.79242713386	2898.58648282813	0.407691336171283	0.545423172469179	0.662072374524499	0.202098830392303	0.254381038353215	0.708876676139801
MYH7	6.6766627747528	2.14939767417775	4.72461324166393	-1.70344998083773	0.49179398658149	-0.484730028410131	0.844265539859501	1.2187199524276	0.616894700527068
SLC7A8	30.355007089499	15.9602303320895	4.86426544760286	-0.993909171718809	0.524456728304009	-2.67713018698125	0.0192661816940945	-1.68322101526245	0.195490658252544
OSGEP	574.488121546931	598.518430626084	661.989233066211	0.0556288509904002	0.958475897872898	0.204876021435151	0.784128265378683	0.149247170444751	0.866254969889228
SLC22A17	311.906091432936	435.984472212082	377.258744303832	0.482992954117445	0.704022579463514	0.275636267317106	0.812275015829054	-0.207356686800339	0.880684295393346
RNF31	913.813868281789	683.998354255297	583.557651963871	-0.423883288179141	0.0565583811633406	-0.648202172297982	0.000518549287063987	-0.224318884118842	0.344513396966668
SCFD1	641.976004637607	603.192764752165	662.309032815953	-0.0911080563765682	0.78768415178916	0.0455009280674751	0.878757863566398	0.136608984444043	0.625774716025672
G2E3	359.841341533606	433.191459091768	389.042465255362	0.266890897440699	0.553555658241924	0.113365102757114	0.797818379657122	-0.153525794683585	0.740029025515156
HECTD1	2074.12379151571	2042.74143108904	1460.93803209034	-0.0214964567861635	0.966759618420101	-0.50564305141835	0.0578589855760753	-0.484146594632186	0.0738324086119009
HNRNPC	9565.21238235296	7749.19638048281	9935.63435362448	-0.303500824068411	0.0948614761332428	0.0548832263452076	0.802361789959679	0.358384050413619	0.0215868319802484
RPGRIP1	7.17435752483057	7.30970768577754	13.3617299125926	-0.00379517683979146	0.998484190237703	0.921675625796239	0.186777722511613	0.925470802636031	0.185041176972853
SUPT16H	5346.91408514402	4512.81425219378	4421.25060884165	-0.244716202022554	0.541827703697155	-0.274353638371806	0.408039644429457	-0.029637436349252	0.953498294584794
TOX4	962.620599706283	837.314035633578	840.58498958496	-0.199807156223802	0.458691800839159	-0.196257705983286	0.390162512783861	0.00354945024051618	0.993700751060818
GEMIN2	258.139749378668	294.161540429139	332.993408265345	0.190065101252526	0.65987994901374	0.368799572478882	0.248971044437798	0.178734471226356	0.651818105297132
TGM1	47.9873338710502	46.8801462582607	29.2636851803427	-0.0644119350693198	0.95172128859504	-0.707187516914569	0.248976761426787	-0.642775581845249	0.326933842673351
TINF2	388.746484673043	463.713732915242	523.689069395384	0.261259968965478	0.341735044576331	0.431782988803951	0.0437070570381524	0.170523019838473	0.5251265766476
TBL1Y	26.558197048361	27.5836495341046	5.96316100957608	0.0613244722222091	0.964518917522472	-2.16356852898693	0.00305100744561779	-2.22489300120914	0.00196594772228171
SEMA6A	1182.69004406405	1105.78090681027	579.404609210645	-0.0968705066491203	0.87725778316351	-1.02971975403113	0.00217262908278729	-0.932849247382009	0.00571840043345751
TRPM7	893.661007503835	616.844152119575	476.620644935368	-0.534952363809769	0.136485063451865	-0.907632094453506	0.00171335882550231	-0.372679730643737	0.292776571966301
TYRO3	1189.42311941321	578.49885280417	354.906522172013	-1.03903352217906	0.013365792498147	-1.74595850017599	1.18528979351397e-06	-0.706924977996933	0.090827077415189
WDR76	507.816900574624	553.205180651799	843.417100370069	0.125433537993374	0.780899097459946	0.731661542074113	0.0066721657770024	0.606228004080739	0.0289737442860012
CAPN3	8.15876369045611	14.1833163811016	5.336928735308	0.736507031904352	0.509084210544345	-0.655500452484707	0.522338386356188	-1.39200748438906	0.112930251727016
SNAP23	652.200391959687	274.004610464055	116.196997250677	-1.2528278118012	0.12028451468505	-2.48858312253648	0.0001039243301388	-1.23575531073527	0.0892520692859897
TBX15	19.2118654040986	5.09936443715073	0.184773181126711	-1.93092217928092	0.795832609643882	-6.18807507905835	0.226993352133709	-4.25715289977742	0.467054296727869
PHGDH	5840.70840469137	3175.26050303997	2398.94065721315	-0.879440738160884	0.0268519950776057	-1.28381715501336	0.000161356365151168	-0.404376416852473	0.354619087585811
COL9A3	922.712428967379	88.6732394665834	19.405297871405	-3.38101114050397	0.000160961969296429	-5.57118178701988	1.14509477354035e-11	-2.19017064651592	0.0174644537120223
EZR	4432.95097775264	2194.09322016969	3540.75203665884	-1.0146515485868	0.0566208447285696	-0.324365657172154	0.582321602870078	0.69028589141465	0.190007503135564
MYL6	5741.31652578802	5110.42945378248	4657.75918041613	-0.168486214384485	0.762878526574368	-0.30179498559414	0.469672437303951	-0.133308771209655	0.805051268143252
AGO1	651.078294853994	767.807543529891	521.824262326851	0.238227056599252	0.463848515145626	-0.319475284038674	0.220414479561178	-0.557702340637926	0.0168826848666732
TEKT2	26.085840984628	28.3824376695105	73.9131723529097	0.115318719779838	0.916945111514511	1.51342381154917	0.00562383544540282	1.39810509176933	0.0100036606755823
CLSPN	233.230074939645	194.174090312767	189.941048783465	-0.262007838214391	0.789310541321087	-0.2961986484814	0.707132248228995	-0.0341908102670083	0.97446661869283
RFFL	79.9649759861664	108.355248064565	102.416135060569	0.43974251330751	0.255524000296038	0.342986196843514	0.330369545368528	-0.0967563164639958	0.841860124837879
UNC13D	38.0923357441183	59.2489415024994	60.9905783870425	0.637519396923154	0.23076452832781	0.680304310174638	0.134642364380881	0.0427849132514843	0.953974161093371
MFSD11	463.029662390308	459.729088197198	595.458974143849	-0.00928697095255237	0.988496052391677	0.365846137518648	0.219715162573296	0.3751331084712	0.218803357997643
DPYSL2	2196.66429794414	3964.50555816191	7228.7845434175	0.852212264284459	0.137776186698151	1.71877902194412	0.000139401645030545	0.866566757659656	0.0885958376171092
TGFB2	943.27018411994	120.827341405268	196.563690221515	-2.9617477947265	4.4519955330276e-05	-2.26195463256615	0.00149370321995089	0.69979316216035	0.454340126867514
GPATCH2	266.054863536664	279.602913615142	364.067673898927	0.0791023753112235	0.884435585898837	0.454415066955476	0.161693169236896	0.375312691644252	0.282463271079791
NUP50	1381.02524837845	1303.04976107464	1386.82240330438	-0.0838751366630372	0.843494128823262	0.00589780959248879	0.98944360370956	0.089772946255526	0.814970168885014
CDC45	690.287494069642	733.67959270286	994.907602429031	0.084346181609244	0.919016473291667	0.52719898517601	0.271951576345357	0.442852803566766	0.397209113711957
COMT	815.281200216516	800.233371360969	992.978061718089	-0.0277829658630082	0.972076173163521	0.284824994786762	0.558544762196667	0.31260796064977	0.538887224427517
CECR1	39.37144795951	181.278912643986	183.37389148072	2.20768008049734	0.00242684748818662	2.21832990929757	0.000996931249855164	0.0106498288002257	0.995174647379818
ECHDC1	965.98737399613	870.446273710731	962.848218548188	-0.152260719026092	0.673512131387481	-0.00434436273897877	0.992210357836938	0.147916356287114	0.655146492490607
LRRFIP2	451.368301806815	510.30141249644	817.39829955537	0.17684021122013	0.439313407184638	0.856516023227416	9.86032268620798e-09	0.679675812007285	3.12447696800076e-06
SEC22C	627.64864682634	649.237570972466	673.718567786827	0.051230355919125	0.915725848284543	0.100970098802254	0.772048442740527	0.0497397428831295	0.909810516148427
XYLB	149.304799257472	142.987670327435	207.320684875609	-0.0576921859795414	0.946208916219987	0.470513230736636	0.356380167717923	0.528205416716178	0.310772121023245
HDAC6	1067.62803433976	1596.98695121569	1532.2216901331	0.580401902379898	0.0191415399879728	0.521121021444916	0.0232825876231069	-0.0592808809349823	0.875665453433048
GABRP	5.44648444424552	17.0416637235963	0.686861736246201	1.6463897485764	0.204165251791666	-2.95839270660639	0.0354207205685243	-4.60478245518279	0.000297447214245048
CDC6	932.97776331391	632.81012678569	690.670889539884	-0.560267237829594	0.336894858257438	-0.434161679567468	0.40849640179028	0.126105558262126	0.863969949486574
UPRT	157.337746210337	153.189042365743	184.457445151401	-0.0282945854045902	0.95458235180288	0.233157906769404	0.43874277697742	0.261452492173994	0.39910183096394
CDC23	1268.07948925481	1095.33894512678	907.321240088028	-0.21129236666504	0.632511523926297	-0.483630415370773	0.128947634045122	-0.272338048705733	0.467961435581613
AAAS	1314.84846248686	1197.51015349782	1185.05715303514	-0.137169521265719	0.748898439992507	-0.14985538308565	0.667022158098836	-0.0126858618199312	0.979109399868585
CBX5	6258.16498932304	6913.20020225941	8820.17615404018	0.143731926516139	0.522684730022989	0.494933719498945	0.00111875969514843	0.351201792982806	0.0284417926807562
SUCO	714.231382418442	853.527745453621	826.267250738875	0.257927981135651	0.45480072025196	0.212478313313429	0.481003302732983	-0.0454496678222219	0.918490700480051
MSH2	1382.63918887763	1322.66793963685	1742.60332105286	-0.0639895716240535	0.864633371199407	0.333817009630832	0.145681969737876	0.397806581254886	0.0750326670747567
MAP3K1	509.183184485521	438.645529721493	77.2816622315436	-0.215203476667475	0.858804876301606	-2.71959872486242	2.71556008649872e-05	-2.50439524819495	7.94002446041508e-05
DHPS	1638.87367155663	1555.5046603492	2371.18355494358	-0.0749249740682511	0.939918412689897	0.533348363109843	0.368670564819935	0.608273337178094	0.315366720753943
HOOK2	383.532044201395	535.406057137836	463.143235585944	0.480096410707118	0.456937126181184	0.273468455401982	0.650559339735077	-0.206627955305136	0.770349769427129
NXPE1	0.517485284847099	0	0.298702409913257	NA	NA	NA	NA	NA	NA
ARCN1	3096.75467323027	2683.32468650915	2570.42137378093	-0.205924402703923	0.505412186446915	-0.268835551448106	0.279996976511488	-0.0629111487441826	0.862855488080868
EPB41L4B	91.9517178905457	109.050732738871	151.778236089893	0.256968526825511	0.683850652666663	0.734042612280856	0.089741560277735	0.477074085455345	0.327748078741843
TMEM38B	147.82842171737	109.354467989124	91.765112774517	-0.420751808218995	0.338441123477667	-0.678659982933887	0.0502010301025209	-0.257908174714892	0.564293646970117
PSMD5	381.698192922556	378.409307338196	421.761525939759	-0.00730267723896989	0.984179976861092	0.142575243193028	0.492903681646325	0.149877920431998	0.49266057746527
PTGS1	425.032157967047	488.076367986872	322.803347403918	0.201339943180639	0.692643487379265	-0.397651730188629	0.291206997439238	-0.598991673369267	0.0885629253247694
NUP188	2113.51368226387	1670.77290931975	1289.80097500468	-0.340290962731739	0.452258336383301	-0.713117660420417	0.0323108409849104	-0.372826697688678	0.344506876077461
CRAT	408.874351525444	535.251876340094	413.713612532514	0.392369255448445	0.424251008861862	0.0183818069256579	0.974841369702645	-0.373987448522787	0.399051408642682
SH2D3C	521.842068593301	664.645546785574	856.170894241576	0.351515529701372	0.601661455359874	0.714779444923007	0.151605595459559	0.363263915221635	0.546772362931704
NANS	847.180132276364	590.866059312325	774.799686286719	-0.52192277226303	0.179290338738836	-0.128499081934904	0.769944873144085	0.393423690328126	0.292633395185289
TBC1D2	69.2325908554789	38.3483044173475	16.3618756821061	-0.857802693327021	0.189143258593904	-2.08498112447642	5.08083714449262e-05	-1.2271784311494	0.0310430386094463
WHRN	24.1984108609969	9.94433817380552	13.3288861397162	-1.2484578596928	0.20016897104014	-0.853454887180186	0.342740136667623	0.395002972512611	0.739672403756078
PDE6C	3.22785564510069	2.76128928678758	4.50854475006234	-0.370360134383562	0.87718028032731	0.462069502225047	0.798598076962299	0.832429636608609	0.643266950237806
CWF19L1	505.522633253831	329.520745030687	373.006114470342	-0.617457695490511	0.0858780266272783	-0.440157497057172	0.196913422733105	0.177300198433338	0.69026030998923
SEMA4G	208.737712795766	197.350050815253	127.376867691466	-0.0765815309129256	0.924405810967496	-0.719415924099467	0.102623309435383	-0.642834393186542	0.162575834493837
BTAF1	943.778571836364	658.924559000101	450.709809560954	-0.517574717503203	0.446461251973309	-1.06686220022621	0.0335304174629445	-0.54928748272301	0.357889745295391
IKZF5	220.669474116416	164.83429174795	237.024156876904	-0.417556578573705	0.171161841059095	0.101279728928557	0.767127569332185	0.518836307502262	0.042510857927677
BLNK	1.24679743619254	0.546768936904003	0.973084391910096	NA	NA	NA	NA	NA	NA
TLL2	9.73971801338468	138.928499891624	1.46440081032476	3.81772363251058	3.4321884974043e-05	-2.77568163687396	0.0149497119177085	-6.59340526938455	7.11990705403361e-12
CYP26A1	8.05257991631907	3.22291309065958	1.45106561211666	-1.38919844375023	0.38298724831676	-2.56349111341777	0.0532511467037126	-1.17429266966754	0.49741699143392
SORBS1	88.6696973032888	124.25904066385	111.543636487604	0.493930681195017	0.532837814671135	0.329135138151626	0.64682900676055	-0.164795543043391	0.856382200792767
CRTAC1	4.21560131124209	16.3853141166062	9.16670934809081	2.04076844755513	0.0751199054719977	1.16773023184575	0.313226975500357	-0.873038215709384	0.456230185184263
BAMBI	341.191744189236	268.925525258737	243.706399895018	-0.347741884516051	0.778847302857181	-0.485857206837935	0.614768638799513	-0.138115322321884	0.918818019727169
IL11	45.9955960434261	31.91128050654	23.6822114636295	-0.525226497357715	0.616929354396374	-0.949943313769701	0.232529517078467	-0.424716816411986	0.678056970345871
MYO3A	5.26802748278858	0.172565442863743	1.26101466511852	-4.31634749393464	0.0608606201866455	-2.06764733163707	0.323295240794217	2.24870016229757	0.397082251132251
WAC	2102.2935107264	2037.06140209909	2100.77736418575	-0.0444058430850391	0.876555422977324	-0.000641305723870187	0.998179066204676	0.0437645373611689	0.867814622256094
CREM	246.167520462672	179.548371348828	152.145378006963	-0.458453797665172	0.259142949762096	-0.694679268973222	0.0341962142698255	-0.23622547130805	0.585710956665958
NUBP2	900.316703443469	759.977482382645	883.514355761889	-0.246404986434378	0.706018244204037	-0.0264939707147719	0.968882281388587	0.219911015719606	0.721022737458182
TPSD1	0	0.690322321696895	0.208025072080903	NA	NA	NA	NA	NA	NA
SMIM24	0.962688019849387	5.86364373750978	0.816840867609001	2.75161577521249	0.153836099317538	-0.18845435601598	0.947106082612849	-2.94007013122847	0.0766728420158687
HIVEP1	187.113484976623	115.024959218415	57.0969670637646	-0.698403343451364	0.222754604764899	-1.71504159813305	8.09215889762016e-05	-1.01663825468168	0.0321679807430935
TREM2	0.508042176641521	3.36192584287296	0.980925219284789	NA	NA	0.77806773358697	0.749062692949641	-1.8627719069819	0.246159429100046
KCNK16	0.641792013232925	0.574515115159083	0.398076019079039	NA	NA	NA	NA	NA	NA
CRISP3	0	0	0.588126966077174	NA	NA	NA	NA	NA	NA
FKBP5	1318.33401790999	775.05661904784	1172.82965106104	-0.765380209478314	0.0425527048455772	-0.168787319733137	0.705534738225419	0.596592889745176	0.0978575400227
SRPK1	2708.55275298856	2667.93223338702	2478.37440970974	-0.0210635350615164	0.968655146340393	-0.127910034400875	0.718656728848612	-0.106846499339358	0.794384383881528
BRPF3	774.677690978338	560.803228283025	733.643144076703	-0.461914062969293	0.231975561510185	-0.0785455854044971	0.859941204541113	0.383368477564796	0.28861684074789
MRPS18A	260.684958912887	210.123681901514	168.268980478522	-0.307240536687852	0.408081966223449	-0.63474366291588	0.0222724327066251	-0.327503126228028	0.32077723210938
PGC	0	0.298063518839147	0.369546362253423	NA	NA	NA	NA	NA	NA
TMEM14A	438.039857771542	726.555117535095	893.125137607565	0.731358324870325	0.0225293703417633	1.03016843798017	0.000192316146241841	0.298810113109846	0.406364748690466
EFHC1	305.633760515491	297.14659319282	275.992261302676	-0.0525348499707944	0.914362733701672	-0.151304028850427	0.644621077919	-0.0987691788796323	0.803304879788474
HSP90AB1	38797.9339898837	33049.0467958482	38248.6790248531	-0.231285828141705	0.397788579592495	-0.0205489227959657	0.948699864023212	0.21073690534574	0.398688138261717
MLN	0.258742642423549	0.354181036714083	0.66824877216668	NA	NA	NA	NA	NA	NA
CDC5L	1348.34538421626	1261.88158347151	1405.77560808632	-0.0931162737080625	0.776047100110587	0.0605159070583923	0.83223562410162	0.153632180766455	0.5619983776704
ITPR3	174.54945309772	142.152732257844	84.6105143827958	-0.299200712261145	0.742977584708306	-1.04789693515188	0.0826659727607698	-0.74869622289073	0.26319287566956
ZNF184	113.930544392221	150.869060621431	229.122937651145	0.411381595385171	0.280132165324516	1.00451017914933	0.000335253019379183	0.593128583764162	0.0484290584160014
DSP	42.9826693647267	0	0.288785717167163	NA	NA	NA	NA	NA	NA
SIRT1	526.252406666157	481.013571971966	555.077905514681	-0.12371448804616	0.778160953413098	0.0780561138182195	0.838776672362126	0.20177060186438	0.571606363698467
HNRNPH3	3330.6423760276	3460.18345743482	4768.16404891391	0.0549064580505429	0.871797318441133	0.517883410525182	0.00546310682711068	0.462976952474639	0.0140253484418825
IFT74	204.532818243181	136.403464354328	150.932169057707	-0.587049800858278	0.244676378823525	-0.440843116370197	0.339428139825459	0.146206684488081	0.815272749191437
JAK2	89.9653406447207	95.7533794906798	64.6074339069564	0.0984293074893475	0.901806693768663	-0.486901685866098	0.320874602829413	-0.585330993355446	0.230002324982971
IL12RB1	0.496313232660219	0.517756878833152	0.104012536040451	NA	NA	NA	NA	NA	NA
ABL1	1841.38915356655	1492.49908237364	1121.44443892993	-0.302947425921557	0.522380028723959	-0.716093254591488	0.0356314815705131	-0.413145828669932	0.293262534692859
ACOT7	874.140352452707	1157.09730877975	1317.67966026321	0.404795665024727	0.338188266197436	0.592794594932848	0.0792708111554984	0.187998929908121	0.681262950955782
SH3GLB1	545.86491229648	639.727802539851	739.975673067409	0.232247968131894	0.534238945862759	0.439590471390647	0.115590026519175	0.207342503258753	0.544999056434461
CDC7	567.009956509713	428.207157521999	527.829474881437	-0.406722730375712	0.286102390607452	-0.102338918378779	0.806486769527804	0.304383811996933	0.407437731628452
SYDE2	39.4145373785231	0.177090518357042	0	-7.21236878053631	0.000130938685910883	-7.80760488642768	9.73369126219213e-06	-0.595236105891368	0.875665453433048
PCSK5	44.2137336334741	27.4363271570779	14.4955743437624	-0.688410531427677	0.469921975360176	-1.61321579245445	0.0219051689097156	-0.924805261026777	0.260409780928846
SCD	7055.89212968345	3793.14472589934	3507.81685962248	-0.89514982129866	0.0424063516449876	-1.00840139786257	0.00957533536266607	-0.113251576563906	0.862146312959773
TMED1	302.494885541136	233.080868341025	242.829279532501	-0.378797340122451	0.262334596479298	-0.317014053973613	0.295622183862435	0.0617832861488383	0.891871357784585
ABLIM1	1691.36199204314	1133.416987959	1078.94456199263	-0.577454792327784	0.23377328882906	-0.649309359091826	0.114733403430073	-0.0718545667640427	0.916459794130483
[truncated: 15,203 more rows]

## Sheet: H4K4me3_ChIP_DEseq2_table
chromosome	start	end	ADH_mean_normalized_count	SPH_mean_normalized_count	TUM_mean_normalized_count	SPH_vs_ADH_L2FC	SPH_vs_ADH_PADJ	TUM_vs_ADH_L2FC	TUM_vs_ADH_PADJ	TUM_vs_SPH_L2FC	TUM_vs_SPH_PADJ	Closest_gene_TSS	Distance_to_gene_TSS
chr1	605220	605438	4.04457703765381	14.3021288623646	11.6833442809652	NA	NA	1.54432369761248	0.695485820002196	NA	NA	OR4F16	81216
chr1	777801	780233	203.298907925425	204.681391655183	193.936725930587	0.00809735703658135	0.998805870364398	-0.0770497130243687	0.975701768719419	-0.0851470700609501	0.999965949333556	OR4F16	91148
chr1	826149	828506	164.217433164478	150.181763209596	135.648220459175	-0.130069235698255	0.942204126567344	-0.287202913668283	0.857202985035512	-0.157133677970028	0.999965949333556	SAMD11	95422
chr1	870009	870246	8.80935953916757	10.1914395293183	10.3399495602094	NA	NA	0.257919944965774	0.978613886247139	NA	NA	SAMD11	53682
chr1	904068	905844	117.244424282841	88.6352455349045	77.4903481074908	-0.400659412965783	0.815545391048017	-0.596584593385441	0.630916356829459	-0.195925180419659	0.999965949333556	SAMD11	18084
chr1	921360	921570	5.08682757737932	6.19443033878094	7.25239774303048	NA	NA	NA	NA	NA	NA	SAMD11	2358
chr1	923418	926586	294.3684845514	282.859912399695	247.926529441335	-0.0558150997255977	0.976348232542594	-0.253847322205035	0.869287233445546	-0.198032222479438	0.999965949333556	SAMD11	0
chr1	940550	943504	114.192327736413	54.9352917419318	115.76904036132	-1.05257019295765	0.256517130409966	0.0132742802246859	0.996565513759355	1.06584447318234	0.447934696013965	SAMD11	1276
chr1	958037	961656	316.077169997748	305.099314357542	316.542898541387	-0.0517064032641793	0.97075045234757	0.00222937614856138	0.999438572450143	0.0539357794127407	0.999965949333556	NOC2L	0
chr1	976067	976599	21.5139859704911	26.3121189220054	28.0693758133471	0.290278346786199	0.939860269921353	0.37723033448618	0.928891752428875	0.086951987699981	0.999965949333556	PLEKHN1	2556
chr1	998304	1002367	437.398357539392	368.767355835531	363.009369324394	-0.244888881326627	0.858782604004325	-0.268103252039836	0.842016658745884	-0.0232143707132086	0.999965949333556	HES4	0
chr1	1012855	1014476	121.337311129614	168.651374083429	122.350546472743	0.474092093409843	0.755636489189778	0.00368975768153827	0.999438572450143	-0.470402335728305	0.999965949333556	ISG15	0
chr1	1019314	1021300	94.6427984422648	55.5035502759822	48.746857747452	-0.764142012956642	0.810665500992464	-0.945722264270354	0.724985771846009	-0.181580251313712	0.999965949333556	AGRN	0
chr1	1032799	1034628	72.2358720775462	66.5285336004257	75.0704650068336	-0.116305168927887	0.976348232542594	0.0614577911638538	0.988914774017846	0.177762960091741	0.999965949333556	AGRN	12677
chr1	1040109	1040762	13.2506367254359	20.1555661664503	18.2624332060752	0.609602467571825	0.889104196475517	0.496705600331273	0.925279127945565	NA	NA	AGRN	9794
chr1	1059366	1059873	24.1444973440545	17.257243853619	10.2068992541678	-0.473329046274231	0.933566569606406	-1.24610142997209	0.757902420444489	NA	NA	AGRN	8811
chr1	1069113	1069659	70.0503706617167	39.7049488227931	58.4199443199111	-0.812853955121666	0.679311860893419	-0.260259359533664	0.934554892719612	0.552594595588001	0.999965949333556	RNF223	4648
chr1	1080018	1080299	4.66524240451517	7.72882790566257	13.0275447304923	NA	NA	NA	NA	NA	NA	RNF223	5712
chr1	1114966	1116936	110.247290795758	82.914403468525	91.589546845257	-0.40858477310334	0.805495343303098	-0.259986530031363	0.899652134497115	0.148598243071977	0.999965949333556	C1orf159	0
chr1	1157487	1158268	27.3195587723504	63.6112961923971	69.4356198843547	1.21648325829482	0.380749452475895	1.33446232594675	0.224567712751562	0.117979067651929	0.999965949333556	TTLL10	15635
chr1	1201261	1201754	19.1820948879234	8.3728889989959	12.6219479821975	-1.18238746163406	0.850188309279978	-0.573717237024169	0.948734197948694	NA	NA	TNFRSF18	3926
chr1	1230676	1232083	270.767077022698	222.847887077548	219.985369561402	-0.28093817735574	0.80007642544903	-0.303637544162269	0.763076387191968	-0.0226993668065286	0.999965949333556	SDF4	0
chr1	1272193	1274784	267.492475497403	247.076217600987	262.418433267055	-0.112985431946175	0.937565787350385	-0.025834320249807	0.988466998677351	0.0871511116963676	0.999965949333556	UBE2J2	0
chr1	1304071	1309843	439.576557758323	464.733738348642	542.858176720012	0.0798655209211686	0.953862101972659	0.299749971362931	0.73580680861807	0.219884450441763	0.999965949333556	ACAP3	0
chr1	1323605	1325573	182.430472346045	198.619556554108	186.01343655595	0.121289734197199	0.944441642954263	0.0180156258676644	0.994206636634336	-0.103274108329535	0.999965949333556	CPSF3L	0
chr1	1347590	1349984	176.253084419821	202.597508470955	174.455085293314	0.204060262596212	0.919668056208337	-0.0149615609755099	0.996160459979028	-0.219021823571721	0.999965949333556	DVL1	0
chr1	1351549	1351790	5.68260791999103	6.80061384888842	6.84841245227821	NA	NA	NA	NA	NA	NA	DVL1	2200
chr1	1353224	1355771	95.3615436667449	147.813821847589	152.029417618929	0.634795414062042	0.697549832997451	0.671690179667144	0.615297572948061	0.0368947656051015	0.999965949333556	MXRA8	2764
chr1	1357799	1358484	12.4060061403277	37.4886125793523	8.19341863057658	1.59188305437954	0.774665545982146	-0.638089435572972	0.941331175518992	-2.22997248995251	0.999965949333556	MXRA8	51
chr1	1373922	1376224	238.362150912348	270.887894708942	296.804826037286	0.183748819364592	0.888998314805438	0.314362637936703	0.756903415255308	0.130613818572111	0.999965949333556	AURKAIP1	0
chr1	1397957	1400747	369.870196717961	396.784439931013	430.174270989558	0.100614217095919	0.944225291681439	0.213308859059408	0.869287233445546	0.112694641963488	0.999965949333556	CCNL2	0
chr1	1405912	1408701	519.64689271116	456.60707733703	377.652855217895	-0.186954376499834	0.856766487915383	-0.462616213493022	0.399386141854859	-0.275661836993187	0.999965949333556	MRPL20	0
chr1	1419631	1420072	6.47600821722005	12.6730136410027	34.9226226382529	0.955228592334564	0.863110237888214	2.41185216097351	0.395615503160586	NA	NA	ANKRD65	1019
chr1	1420998	1421229	3.00232649792829	3.95913160731155	13.1630122228477	NA	NA	NA	NA	NA	NA	ANKRD65	0
chr1	1427610	1427975	26.552503738751	7.44467494222175	5.90819729350338	NA	NA	-2.1245915683646	0.675093403814563	NA	NA	TMEM88B	1483
chr1	1435199	1436328	35.7571031871532	36.5603985225781	39.7511086367698	0.0298373428007843	0.994796163352039	0.163881452288217	0.972282829388604	0.134044109487433	0.999965949333556	VWA1	0
chr1	1470648	1473493	377.066410399041	282.462174079407	354.020871772653	-0.417459766962404	0.650707557901778	-0.0950545055108118	0.957796979373706	0.322405261451592	0.999965949333556	ATAD3B	0
chr1	1500891	1501237	5.01217250463037	29.3430364725428	15.0410253540835	2.5398443045868	0.271963049609071	1.58767188175962	0.596587369438119	NA	NA	ATAD3A	10914
chr1	1510689	1513241	270.445031946833	225.897719723282	251.680138517493	-0.258297406247642	0.825748930160255	-0.10681590893422	0.951519903728695	0.151481497313422	0.999965949333556	ATAD3A	0
chr1	1538194	1541234	179.754571642122	176.304399429809	202.129338832392	-0.0260432416913224	0.993270734691114	0.164458920306873	0.950383975079626	0.190502161998195	0.999965949333556	TMEM240	0
chr1	1572910	1576201	588.947792166628	540.525592207275	510.203855114636	-0.125064638942214	0.932536191341494	-0.207596350474205	0.877249066322052	-0.0825317115319905	0.999965949333556	SSU72	0
chr1	1599141	1600881	69.0344653856207	78.1217754589195	71.3144387443618	0.180893952963382	0.959107084676681	0.0450949738831029	0.991232615229206	-0.135798979080279	0.999965949333556	FNDC10	0
chr1	1613839	1617006	379.229947269381	333.722487177469	409.364544478183	-0.184396435614446	0.889799647336985	0.103736047777561	0.954109006055998	0.288132483392007	0.999965949333556	MIB2	0
chr1	1630456	1631011	13.5477967770518	17.9202674349809	30.7561652548588	0.404963479236815	0.933494218867966	1.16989653426868	0.6982374745382	0.76493305503186	0.999965949333556	MMP23B	1084
chr1	1657927	1660000	198.137425275297	156.698271487874	184.00076166113	-0.341626999246712	0.848527745268466	-0.115235547330777	0.968319477565237	0.226391451915935	0.999965949333556	CDK11B	0
chr1	1691494	1694021	107.96370952231	114.416983506085	123.699581294898	0.0823639427019685	0.973898294959237	0.181049897350653	0.948300844994444	0.0986859546486849	0.999965949333556	SLC35E2B	0
chr1	1723620	1725189	93.6210522086493	90.4917210412841	115.635990055278	-0.0523864076053022	0.984977072553627	0.296459080561729	0.892628578034858	0.348845488167031	0.999965949333556	CDK11A	0
chr1	1746148	1746631	28.6355445788221	24.1715378450163	31.4310855303217	-0.246168025541049	0.958365941876075	0.103184906492234	0.986376574648394	0.349352932033283	0.999965949333556	SLC35E2	157
chr1	1777087	1779374	240.099721891684	206.34833706694	199.306276169754	-0.217235937760403	0.882189505983462	-0.275099003822489	0.840842635871414	-0.0578630660620857	0.999965949333556	NADK	0
chr1	1888185	1892741	434.142800080828	434.273005117534	449.627711119837	0.00101850818407374	0.999429655714055	0.0530336661688828	0.975701768719419	0.0520151579848091	0.999965949333556	GNB1	0
chr1	1908395	1909994	86.7483438428148	86.4946644579154	89.5792891367508	-0.00172518346921403	0.999429655714055	0.0408254293688831	0.988466998677351	0.0425506128380971	0.999965949333556	CALML6	4833
chr1	1918716	1920017	73.7231325750056	67.8924583463753	79.5070516461671	-0.118252720610534	0.965722569928969	0.104823359188113	0.977255886270274	0.223076079798647	0.999965949333556	TMEM52	0
chr1	1944198	1944425	11.1910206702345	11.3659289663075	13.5653860560574	NA	NA	0.250987594442431	0.975701768719419	NA	NA	TMEM52	24926
chr1	2049828	2051145	45.3349779993001	13.7717005187088	13.6976306333277	-1.70404204692421	0.484094079109785	-1.70173356004264	0.399386141854859	0.00230848688156296	0.999965949333556	PRKCZ	0
chr1	2073314	2075648	213.921953756058	245.371394606005	232.338799745202	0.197471658128872	0.897236615535908	0.118815667463547	0.954109006055998	-0.0786559906653252	0.999965949333556	PRKCZ	0
chr1	2132368	2133965	91.9112867323229	97.4628077111045	130.269807203524	0.0847106469731416	0.970244498634505	0.504771608532124	0.699649520736455	0.420060961558982	0.999965949333556	PRKCZ	0
chr1	2189305	2190595	83.8967877297643	52.9273059026488	87.7028874630575	-0.660026532526765	0.750185528445207	0.0537359620143601	0.987565489387166	0.713762494541126	0.999965949333556	FAAP20	4153
chr1	2192300	2195612	181.38822180632	184.090067406726	193.134395450481	0.0222523148049958	0.993270734691114	0.0791268143751111	0.975720971018145	0.0568744995701153	0.999965949333556	FAAP20	0
chr1	2199077	2200044	49.304899964205	41.7697747333305	46.602744004133	-0.240404292927648	0.931470495608795	-0.0879099285702768	0.980939475035636	0.152494364357371	0.999965949333556	FAAP20	4303
chr1	2204329	2205986	72.7540768686492	77.4777143655862	65.8053923689831	0.0915314074944347	0.970518521297838	-0.138527210804148	0.962203270076889	-0.230058618298583	0.999965949333556	FAAP20	9555
chr1	2212254	2213034	22.7538564648339	19.2273521096761	34.654104839856	-0.241559881990716	0.959285990708807	0.579187363196827	0.887408702529546	0.820747245187543	0.999965949333556	SKI	15661
chr1	2226804	2227652	80.5958409408402	77.7429048409984	65.136112194919	-0.048568870115877	0.986830227534805	-0.311304966421199	0.89305027664998	-0.262736096305322	0.999965949333556	SKI	1043
chr1	2228734	2232349	513.940860006299	567.386817603977	436.069576622721	0.143850433933721	0.907903733575537	-0.23719554314057	0.82902113585346	-0.381045977074291	0.999965949333556	SKI	40
chr1	2314505	2315674	40.9434708615311	35.3290690143346	42.8443005553475	-0.207078936104033	0.955292506542807	0.0512547976844349	0.99114560019781	0.258333733788468	0.999965949333556	MORN1	72663
chr1	2384965	2385370	8.46096919967248	17.086771032687	8.59579246378632	NA	NA	-0.00294234604300603	0.999908045845013	NA	NA	MORN1	2967
chr1	2390434	2392965	290.989962210967	319.477198386358	353.746713872857	0.134300880844135	0.911682541098239	0.280055224420012	0.756951842269335	0.145754343575877	0.999965949333556	MORN1	0
chr1	2411703	2413727	215.707834544513	201.309433677119	206.553033811386	-0.0977046657433469	0.955292506542807	-0.0630127370819206	0.977804824713081	0.0346919286614263	0.999965949333556	PEX10	0
chr1	2467430	2467804	15.9806881959979	7.12264439555508	13.0259332729498	NA	NA	-0.271586918915295	0.975701768719419	NA	NA	PLCH2	0
chr1	2524705	2527000	248.162530703362	213.111073332602	240.004045795469	-0.219241732857649	0.877803699246815	-0.0572837260063418	0.978613886247139	0.161958006851307	0.999965949333556	PANK4	0
chr1	2530077	2530435	13.0032467223193	5.07678097304624	6.98387994463357	NA	NA	NA	NA	NA	NA	HES5	0
chr1	2545885	2547176	42.5053864317395	72.8176815936869	47.812282690076	0.776451997390908	0.66923578322821	0.156635382453109	0.966519142271901	-0.619816614937799	0.999965949333556	TNFRSF14	8463
chr1	2584968	2587968	271.415547892569	252.361443763854	256.649732109764	-0.105814308707879	0.947234674662894	-0.0830296418660644	0.97012026465598	0.022784666841815	0.999965949333556	FAM213B	0
chr1	2641721	2643785	209.580216666788	207.731224300918	206.967493576164	-0.012646399684025	0.997129011458593	-0.0261532015521536	0.991778385842231	-0.0135068018681287	0.999965949333556	MMEL1	8732
chr1	3069767	3070203	9.28071476053103	15.3439756688163	9.26507263785044	NA	NA	0.0242651200423736	0.999136199224537	NA	NA	PRDM16	557
chr1	3140048	3140291	4.14411713465241	4.98206331856597	10.6092730873775	NA	NA	NA	NA	NA	NA	PRDM16	70838
chr1	3247949	3248146	0.992480491226215	2.33001638594965	4.29628477435063	NA	NA	NA	NA	NA	NA	PRDM16	3818
chr1	3454785	3454978	5.13659762587862	6.70589619440815	6.44603861906847	NA	NA	NA	NA	NA	NA	ARHGEF16	360
chr1	3491476	3491671	7.2459837295793	4.98206331856597	16.7884053655916	NA	NA	1.2067359253916	0.820097645227934	NA	NA	MEGF6	5046
chr1	3530769	3531727	28.0148792119608	13.2602346630816	20.5452373568346	-1.06633125443935	0.780431302682935	-0.4190636688552	0.939593001711383	0.647267585584146	0.999965949333556	MEGF6	0
chr1	3610539	3611868	59.0569699460995	66.4149008507481	35.0516443004381	0.16682065770798	0.951795141607029	-0.747042209019379	0.638195397723106	-0.913862866727359	0.999965949333556	MEGF6	0
chr1	3623751	3626150	204.067423198405	189.015338046869	233.413676667561	-0.111865478054012	0.940767903122009	0.191975057902559	0.896072998751301	0.303840535956571	0.999965949333556	TPRG1L	0
chr1	3649167	3650694	157.666769874509	188.82595013074	164.109495631705	0.257632767084484	0.879755262300249	0.0626669165967802	0.980523059762254	-0.194965850487703	0.999965949333556	WRAP73	0
chr1	3652140	3653201	48.6373850276041	19.0379168007156	19.4735833495608	-1.34795544236108	0.690066505285132	-1.32167173975679	0.649355621077633	0.0262837026042934	0.999965949333556	TP73	0
chr1	3745252	3747791	175.061523734598	195.474958861062	197.28473825845	0.15914484215425	0.911682541098239	0.173581686451714	0.914573508938798	0.0144368442974644	0.999965949333556	CCDC27	4607
chr1	3771801	3773143	59.6278652644615	74.8256674329699	74.8027529372079	0.328406216039088	0.874993155875725	0.33481552853832	0.876036429193861	0.00640931249923144	0.999965949333556	SMIM1	0
chr1	3795082	3797629	320.025127417163	336.639724585497	325.808776908009	0.0736915273294877	0.959285990708807	0.0268059731317478	0.987565489387166	-0.0468855541977399	0.999965949333556	LRRC47	0
chr1	3855857	3858982	386.052885586716	391.158315519113	356.43430904314	0.0183599130365888	0.992485841389896	-0.117586658131359	0.930483595514016	-0.135946571167948	0.999965949333556	CEP104	0
chr1	3899016	3901544	336.297134707258	324.819264620479	341.003801516187	-0.0518284394704325	0.980907866712697	0.0142399267290416	0.996160459979028	0.0660683661994742	0.999965949333556	C1orf174	0
chr1	4161287	4161542	7.61779885394416	10.3808748382789	9.13121660303762	NA	NA	NA	NA	NA	NA	C1orf174	261003
chr1	4440996	4441194	0.521125269862757	6.32702557648706	5.63967949510647	NA	NA	NA	NA	NA	NA	AJAP1	213538
chr1	4527869	4528081	3.59810684054	9.86940898265168	6.04285905708747	NA	NA	NA	NA	NA	NA	AJAP1	126651
chr1	4654145	4654477	4.61547235601587	4.98206331856597	8.8626988046407	NA	NA	NA	NA	NA	NA	AJAP1	255
chr1	4655383	4656412	10.8192055458697	24.4935683916829	29.5450151113732	1.18282662819567	0.719882719324383	1.45946768466207	0.539749604859152	0.276641056466407	0.999965949333556	AJAP1	339
chr1	5318321	5318546	1.01736551547586	10.1535619460925	4.43094653793472	NA	NA	NA	NA	NA	NA	AJAP1	663277
chr1	5990885	5993996	394.071765307414	316.200005455606	402.514520568362	-0.317058369699596	0.80007642544903	0.0254226130561418	0.989822267120398	0.342480982755737	0.999965949333556	KCNAB2	0
chr1	6033883	6035072	44.6411177990697	53.3630165918243	65.2699682297318	0.259019427109216	0.932856605983659	0.548234788370315	0.821925111211103	0.289215361261099	0.999965949333556	KCNAB2	0
chr1	6179927	6180441	23.3510970468255	9.39582071025032	12.3542359125719	-1.30012920989621	0.822450145218891	-0.898406754789845	0.896486472412116	NA	NA	CHD5	0
chr1	6197462	6200283	497.977755637652	482.957168627924	476.227087736557	-0.0453536786124138	0.982532366615263	-0.0651858157013079	0.977893059367083	-0.0198321370888942	0.999965949333556	RPL22	0
chr1	6205770	6206596	30.2706549823996	7.1794844668095	4.97039932104234	-2.08521258676623	0.797611418717469	-2.66378563737299	0.684172056210166	NA	NA	RNF207	0
chr1	6208101	6210438	167.247565165416	148.931471213323	154.982307672524	-0.165106178876816	0.935798023558129	-0.110356991765523	0.96856324307242	0.0547491871112926	0.999965949333556	RPL22	0
chr1	6234313	6236455	222.40488750122	220.59362585805	220.518376514339	-0.0108496918474636	0.996510698285531	-0.0115725858435376	0.996160459979028	-0.000722893996073916	0.999965949333556	ICMT	0
chr1	6242180	6242439	5.73237796849033	6.42174323096733	11.5486825173811	NA	NA	NA	NA	NA	NA	HES3	1753
chr1	6245265	6246784	80.6968412772187	81.9672743165535	96.0293563996756	0.0223305052835361	0.996284805928641	0.244551146895918	0.945934945732424	0.222220641612382	0.999965949333556	HES3	1074
chr1	6259738	6261591	128.587675577333	123.320253455906	109.851174322561	-0.0579148475692578	0.984709653469874	-0.217661688112747	0.936484571976191	-0.159746840543489	0.999965949333556	GPR153	0
chr1	6392003	6394493	218.265151084707	198.524791506797	210.317923090341	-0.135267786717774	0.940050269592436	-0.0570665656753104	0.981528888775752	0.0782012210424632	0.999965949333556	ACOT7	0
chr1	6484922	6486555	32.6801216164759	97.2923348901725	81.9245175605106	1.57336662854233	0.081847232061006	1.32184778116086	0.159460543787897	-0.251518847381466	0.999965949333556	PLEKHG5	0
chr1	6489999	6491396	153.421652403478	207.409241147082	141.949122840633	0.432428745118143	0.785556539278918	-0.105879449469642	0.971259370015401	-0.538308194587785	0.999965949333556	PLEKHG5	0
chr1	6496808	6497858	47.4941341515001	46.1835321250148	41.0945033575256	-0.0372841202691797	0.993270734691114	-0.19979518649611	0.957311431297939	-0.162511066226931	0.999965949333556	PLEKHG5	0
chr1	6553058	6554899	278.832806313136	278.749317852311	312.111146274681	-0.00117841022032232	0.999429655714055	0.162895303441877	0.903724627429446	0.164073713662199	0.999965949333556	NOL9	0
chr1	6579357	6581137	187.741265141672	163.972426216333	201.056879096347	-0.196676621184598	0.90745599716584	0.0891864901726247	0.97282367556811	0.285863111357223	0.999965949333556	ZBTB48	0
chr1	6600352	6604109	489.500662850009	500.87724649158	452.449968053704	0.034400883345118	0.98243152565887	-0.112256735130518	0.939377175940145	-0.146657618475636	0.999965949333556	KLHL21	0
chr1	6612521	6616016	287.242545224929	253.573763391237	276.65471095472	-0.179738504848173	0.885611273364337	-0.0532103076363536	0.977637681787575	0.126528197211819	0.999965949333556	PHF13	0
chr1	6624870	6626318	165.335799016333	160.221645013179	165.862515744612	-0.0445612781239608	0.983423785035727	0.00112680102676176	0.999908045845013	0.0456880791507225	0.999965949333556	THAP3	0
chr1	6661273	6661707	12.6548563828242	14.529441754551	29.2813316856039	0.196113623550285	0.970668230781822	1.18277225299858	0.695485820002196	0.986658629448294	0.999965949333556	DNAJC11	19330
chr1	6700487	6701908	293.62193382391	287.197914624927	234.080539655311	-0.0302173438211379	0.986666054150839	-0.324049769551686	0.753355030221792	-0.293832425730548	0.999965949333556	DNAJC11	0
chr1	6783522	6787153	485.213076527378	356.037549516105	363.529484616991	-0.445786866376125	0.669021909703033	-0.409927730269136	0.665974599307087	0.0358591361069892	0.999965949333556	CAMTA1	0
chr1	6935271	6936080	39.7519101763077	36.7877114147645	51.1667408481093	-0.112524101226976	0.972232400205282	0.371460042948265	0.893784559310389	0.483984144175241	0.999965949333556	CAMTA1	149754
chr1	7069972	7070525	17.5426037662063	25.8953707208584	20.0098132175833	0.556448323648359	0.899057621399918	0.196366887097042	0.977255886270274	-0.360081436551317	0.999965949333556	CAMTA1	284455
chr1	7248725	7248918	1.04225053972551	4.18644449949795	7.11773597944639	NA	NA	NA	NA	NA	NA	CAMTA1	463208
chr1	7669685	7670182	14.5900473167773	20.2692463089591	28.2048433057025	0.463797184436062	0.925310083987787	0.935919801918864	0.809450203409665	0.472122617482802	0.999965949333556	CAMTA1	66226
chr1	7679821	7681323	158.612400795996	144.726064225797	110.668813649321	-0.129647404656777	0.95886166029521	-0.529297548845373	0.741770759328978	-0.399650144188596	0.999965949333556	CAMTA1	55085
chr1	7703440	7706748	155.138719076704	146.980325445295	236.772163469451	-0.0758113178356653	0.973419797792263	0.60951326519633	0.58428163495912	0.685324583031996	0.999965949333556	CAMTA1	29660
chr1	7769901	7772620	316.773950676739	300.022485991665	313.844828897078	-0.0773220915863611	0.961539775517455	-0.00673325753747795	0.997983803574943	0.0705888340488832	0.999965949333556	VAMP3	0
chr1	7782958	7784673	61.8865615136601	64.1037995599957	69.9694325660634	0.0545715666380923	0.986666054150839	0.17975209089133	0.957415852072995	0.125180524253237	0.999965949333556	PER3	0
chr1	7933011	7933270	13.3252917981848	8.84647727139726	10.607661629835	NA	NA	-0.277287183426777	0.975701768719419	NA	NA	TNFRSF9	1830
chr1	7953575	7955002	225.186169259661	212.808052666795	176.740306630387	-0.083698594102272	0.96527442368512	-0.3521955476004	0.791744930387458	-0.268496953498128	0.999965949333556	PARK7	0
chr1	7960546	7963104	539.719007514552	491.178499901185	493.827492327509	-0.137157919690418	0.917926640553175	-0.130766970522239	0.93071976485486	0.00639094916817915	0.999965949333556	PARK7	0
chr1	8024959	8026838	253.278624023131	193.315415296044	173.372956812013	-0.388648309505922	0.800792328599933	-0.539355879007576	0.64302961839172	-0.150707569501654	0.999965949333556	ERRFI1	0
chr1	8232494	8232808	2.48120122806554	6.93320908659454	6.71375068869412	NA	NA	NA	NA	NA	NA	SLC45A1	85018
chr1	8317735	8318825	62.7560771230179	98.3910217678787	94.9488393759179	0.650396982732546	0.772002245321586	0.600261988342927	0.77891614096768	-0.050134994389619	0.999965949333556	SLC45A1	0
chr1	8420635	8424730	337.335004528844	204.529786536617	214.347301523838	-0.721689755220012	0.543840770515466	-0.658116718119681	0.539413015104083	0.063573037100331	0.999965949333556	RERE	0
chr1	8525037	8526017	91.6404719443366	45.0848452473087	52.6431858749067	-1.02498151262499	0.642485679287482	-0.79148302411162	0.729971275272967	0.233498488513366	0.999965949333556	RERE	0
chr1	8700342	8704072	518.433367480447	501.218286919106	571.581523860769	-0.0481639328778466	0.968750519330577	0.139591636970891	0.900104973366563	0.187755569848737	0.999965949333556	RERE	0
chr1	8728162	8728355	6.15396314135449	3.2582304427238	6.71375068869412	NA	NA	NA	NA	NA	NA	RERE	24944
chr1	8753975	8755674	72.0865619320483	36.0678477621482	59.2254977151018	-0.992288536049312	0.704785590496011	-0.281313648023398	0.950148274350961	0.710974888025913	0.999965949333556	RERE	50757
chr1	8814466	8818926	774.095112874024	605.671191180891	715.134501932843	-0.354054558697229	0.62975194738974	-0.112661857535036	0.928810448270768	0.241392701162193	0.999965949333556	RERE	0
chr1	8873839	8879742	789.365878236613	620.768891469492	754.496934125514	-0.346815126158725	0.69944792721617	-0.0659553071080142	0.971322848646234	0.280859819050711	0.999965949333556	ENO1	0
chr1	9071463	9072234	10.5454702791235	42.8116689326135	35.1879175215647	2.01290056315628	0.302970510217126	1.72525800069747	0.365492142525829	-0.287642562458811	0.999965949333556	SLC2A5	0
chr1	9128053	9129815	88.4361447736513	80.565471987378	78.562807843536	-0.136521982288546	0.952882098073645	-0.162431948753553	0.951931655759993	-0.0259099664650067	0.999965949333556	GPR157	0
chr1	9180510	9183962	357.71304082013	428.77947594334	142.228920841828	0.261504948041027	0.82668098690525	-1.34541927883837	0.000656201718461347	-1.6069242268794	9.72769586345209e-06	H6PD	50813
chr1	9234191	9235681	138.16555038948	90.6432313741875	98.9741891655578	-0.605579883935765	0.720686049625653	-0.471661099645565	0.787143953651846	0.1339187842902	0.999965949333556	H6PD	0
chr1	9292101	9294373	163.276182961131	149.272464248019	130.399634594481	-0.12819895731039	0.946199846978913	-0.314821341459363	0.843985984939507	-0.186622384148972	0.999965949333556	SPSB1	0
chr1	9428420	9429657	139.777236008188	116.538649487877	104.88802656046	-0.265200235495941	0.891529687546117	-0.414639584312866	0.802690047617871	-0.149439348816926	0.999965949333556	SPSB1	72714
chr1	9495225	9495673	23.1520168528283	20.5344367843714	14.1024216528512	-0.17112935209497	0.973500999469128	-0.738632948111544	0.860799218509829	-0.567503596016574	0.999965949333556	SLC25A33	43809
chr1	9539469	9541795	376.473550535189	306.690551995678	316.808193424699	-0.296755340499525	0.761934589366859	-0.246627479463826	0.807066114768261	0.0501278610356988	0.999965949333556	SLC25A33	0
chr1	9587887	9590393	236.403535193525	193.675323425937	198.227370603539	-0.285733243576801	0.845776431950965	-0.255304671823834	0.869287233445546	0.0304285717529669	0.999965949333556	TMEM201	0
chr1	9626658	9627452	55.2348978873126	50.8625273849427	44.990025756209	-0.123765848001922	0.968746170097484	-0.295241888960353	0.924490005443785	-0.171476040958431	0.999965949333556	PIK3CD	24280
chr1	9651488	9652727	64.0954877143594	52.2264047380611	81.5197265409871	-0.290138442622043	0.919361261388056	0.347993258933511	0.907336984169598	0.638131701555554	0.999965949333556	PIK3CD	0
chr1	9686938	9690266	194.31535321651	160.41108032214	187.213306496638	-0.277085145340388	0.832628562283415	-0.0544139646929936	0.979781171964996	0.222671180647395	0.999965949333556	PIK3CD	19932
chr1	9821801	9824784	429.082317767078	362.345707390226	426.656950560946	-0.244484565595977	0.827730082603543	-0.00408585043249458	0.99882974615449	0.240398715163483	0.999965949333556	CLSTN1	0
chr1	9875089	9875495	14.8637825835235	26.3121189220054	27.6661962513661	0.824596049153664	0.796902063793931	0.893591500335071	0.755479459972757	0.0689954511814066	0.999965949333556	CTNNBIP1	2681
chr1	9909217	9911467	219.777296606416	164.86271529705	165.861710015841	-0.413114762620211	0.739130834100689	-0.408903631210272	0.701753021047593	0.00421113140993889	0.999965949333556	CTNNBIP1	0
chr1	9942114	9944268	483.321814684405	426.79059477058	416.455691408177	-0.181230336843844	0.897236615535908	-0.213142973000488	0.880910471116316	-0.0319126361566436	0.999965949333556	LZIC	0
chr1	9996881	9998203	40.9420106221512	30.3091281125428	49.0226271047903	-0.433111544747877	0.884800775891686	0.242844020352578	0.951519903728695	0.675955565100455	0.999965949333556	RBP7	0
chr1	10032290	10036397	759.916429054452	571.933359804692	582.98507014054	-0.41072146380192	0.548233672692913	-0.380728435989527	0.532674092234418	0.0299930278123931	0.999965949333556	UBE4B	0
chr1	10209336	10213408	745.60741820132	581.101820229925	563.928363742072	-0.359385113459843	0.604335649473161	-0.404467272442085	0.451429978449319	-0.0450821589822415	0.999965949333556	KIF1B	0
chr1	10398081	10400919	442.376883583494	398.337799985923	411.369967814061	-0.152227007537525	0.903457219236477	-0.109411126938182	0.946441367955898	0.0428158805993423	0.999965949333556	PGD	0
chr1	10429949	10431636	237.715140281857	159.53970633662	212.341878187959	-0.576327241058014	0.61702189023502	-0.174249691096313	0.930134359912973	0.402077549961701	0.999965949333556	APITD1-CORT	0
chr1	10435116	10435420	6.10419309285519	11.9152724051605	18.9373534815382	NA	NA	1.61908940722885	0.587732415034091	NA	NA	APITD1-CORT	3859
chr1	10451514	10451851	3.99480698915451	11.4985242040136	6.17752082067156	NA	NA	NA	NA	NA	NA	CORT	1796
chr1	10471290	10473126	308.355450328666	289.528025796539	271.972972651356	-0.092129152714755	0.964643949364825	-0.188688475584186	0.928383348012508	-0.0965593228694306	0.999965949333556	DFFA	0
chr1	10474520	10476164	230.791201628143	248.989533178621	237.572076763243	0.108438306030226	0.941435156865317	0.0442968455698383	0.982683887723857	-0.0641414604603881	0.999965949333556	PEX14	0
chr1	10494885	10495175	8.68493441791932	12.0099900596408	20.549266000691	0.47422389083532	0.926966391078608	1.22698618688609	0.709005172641057	NA	NA	PEX14	19904
chr1	10693557	10695297	73.1039274475241	53.5524045079536	54.2526812077457	-0.443262658379976	0.90745599716584	-0.419733238810805	0.925279127945565	0.0235294195691704	0.999965949333556	CASZ1	48482
chr1	10697771	10698135	4.51593225901727	8.75175961691698	11.0116469205873	NA	NA	NA	NA	NA	NA	CASZ1	52696
chr1	10735109	10735394	8.83424456341722	1.53439756688163	13.0259332729498	NA	NA	NA	NA	NA	NA	CASZ1	61254
chr1	10793117	10796724	218.8126216182	273.085315857186	185.460286383731	0.319686610572551	0.860358324314336	-0.232779596864429	0.918123563143528	-0.55246620743698	0.999965949333556	CASZ1	0
chr1	10866618	10867785	37.7918342181049	39.7617888940475	52.6456030612205	0.0757362315461706	0.982954683642991	0.477790563060362	0.849110595662629	0.402054331514191	0.999965949333556	CASZ1	69969
chr1	10888358	10889375	15.2355977078883	11.4038065495333	22.1587613335299	-0.410403347185544	0.930366360715929	0.547215663987822	0.903724627429446	NA	NA	C1orf127	58495
chr1	11011682	11014506	468.851811770736	454.769659104342	478.118798256904	-0.0453002222622497	0.977814500591297	0.0246863788375521	0.989132065501256	0.0699866010998018	0.999965949333556	TARDBP	0
chr1	11058458	11061197	422.082263801236	371.741480707645	406.940632733669	-0.182763349540762	0.876039678064283	-0.0583575809560977	0.975701768719419	0.124405768584665	0.999965949333556	SRM	0
chr1	11098145	11100317	381.333492415562	412.658843943485	391.225492832894	0.113240257606322	0.938154582460367	0.0323812004463409	0.986628978411617	-0.0808590571599808	0.999965949333556	EXOSC10	0
chr1	11261337	11263460	366.496055095668	328.323723050587	360.059702185884	-0.160323291493907	0.906511952893643	-0.0274099877409651	0.988024372601827	0.132913303752942	0.999965949333556	MTOR	0
chr1	11272582	11275235	348.111741223113	327.300791339332	349.988270424071	-0.0905067097279769	0.947793120293167	0.00540059256555954	0.998256267984024	0.0959073022935364	0.999965949333556	UBIAD1	0
chr1	11337415	11340482	165.161603846585	146.336264351962	103.272891126222	-0.17329277827742	0.924459320304043	-0.667532338813156	0.452879591129887	-0.494239560535736	0.999965949333556	UBIAD1	63482
chr1	11452707	11454145	30.816665276512	9.0359125803578	20.0106189463546	-1.77527275912317	0.711870199834561	-0.624693955689531	0.930154413736391	1.15057880343364	0.999965949333556	DISP3	25093
chr1	11478516	11481070	186.328659716961	221.465047236401	274.790395212595	0.249429392215069	0.875479038344536	0.554141428013695	0.561713323483081	0.304712035798626	0.999965949333556	DISP3	0
chr1	11654016	11655883	92.4587572658152	94.848638361714	110.663173547922	0.038190149795325	0.992893776933695	0.259764814596489	0.928891752428875	0.221574664801164	0.999965949333556	FBXO44	0
chr1	11664022	11665000	28.2388444302076	29.0020434378475	32.3648548589265	0.0434459038609251	0.993808399313637	0.207905712789052	0.969354966210333	0.164459808928127	0.999965949333556	FBXO6	0
chr1	11680231	11681895	201.811647427966	180.396173667658	215.149632003943	-0.162147129210099	0.912101722341609	0.0903731592611026	0.965979091905062	0.252520288471202	0.999965949333556	MAD2L2	0
chr1	11690145	11691855	97.1254599097103	150.787946719703	151.755259719134	0.635512380569835	0.806949260364661	0.64641376532207	0.794020635939214	0.0109013847522352	0.999965949333556	MAD2L2	0
chr1	11700436	11701785	54.6405777840808	69.6541688054434	52.7762361809483	0.351831163278509	0.886383468434007	-0.0313182865504586	0.993393398259701	-0.383149449828968	0.999965949333556	DRAXIN	8708
chr1	11719241	11719953	24.118152080425	38.8335748372734	35.9910537304417	0.684433525208141	0.826829533598871	0.5816552644945	0.866265609688601	-0.102778260713641	0.999965949333556	AGTRAP	16131
chr1	11735841	11737327	198.234044893536	168.954489534899	139.134117465707	-0.232479614809773	0.89303187723752	-0.511647930860889	0.652188669237707	-0.279168316051116	0.999965949333556	AGTRAP	0
chr1	11785075	11785398	10.1736551547586	19.7956580365578	9.13121660303762	NA	NA	-0.105905015011038	0.987565489387166	NA	NA	C1orf167	5259
chr1	11803175	11804142	38.3876145607166	43.3041723002121	50.7667842012134	0.175293932002741	0.957525570008769	0.396557373232392	0.893096571035822	0.221263441229651	0.999965949333556	MTHFR	0
chr1	11804810	11807376	380.02188732723	348.858112442127	395.932208728167	-0.123683421883516	0.930839714528539	0.0523350366703617	0.978101415172294	0.176018458553878	0.999965949333556	MTHFR	0
chr1	11858872	11859656	5.03705752888002	21.9362391135469	36.7990243119462	2.11350166938483	0.331910599907249	2.85774565997694	0.0572640995933901	0.744243990592107	0.999965949333556	NPPB	0
chr1	11907888	11909989	188.467311563051	141.752081532176	144.371423127604	-0.41219135406033	0.874993155875725	-0.383743715308337	0.893096571035822	0.0284476387519934	0.999965949333556	KIAA2013	16414
chr1	11923677	11926968	143.843777591332	168.821846904361	205.745063229881	0.23130830557322	0.883294960241816	0.516795555710194	0.589716906712351	0.285487250136974	0.999965949333556	KIAA2013	0
chr1	11934118	11935356	111.166576453615	78.6332413145467	89.3091598808114	-0.496715764634205	0.758106430813194	-0.315969271346925	0.869287233445546	0.18074649328728	0.999965949333556	PLOD1	0
chr1	11979736	11981994	247.691175481999	262.988593982348	274.646064703756	0.084821722360157	0.957446013529116	0.14615663195998	0.927366698485619	0.0613349095998229	0.999965949333556	MFN2	0
chr1	12018745	12020517	177.939425111278	169.087084772605	174.727631735567	-0.0748016858465151	0.965722569928969	-0.0324924144222004	0.987565489387166	0.0423092714243146	0.999965949333556	MIIP	0
chr1	12166708	12167718	28.213959405958	44.7248897245849	26.3187728867539	0.669465876739818	0.857345579593358	-0.066780219566691	0.99065318703684	-0.736246096306509	0.999965949333556	TNFRSF1B	0
chr1	12191447	12191770	6.10419309285519	7.82354556014284	6.1767150919003	NA	NA	NA	NA	NA	NA	TNFRSF1B	24445
chr1	12230027	12231539	154.963063667577	194.357309495327	167.195435991342	0.327121787437341	0.818071083583577	0.119273089521996	0.957677422890591	-0.207848697915346	0.999965949333556	VPS13D	0
chr1	12342959	12344401	9.33048480903033	3.44766575168434	33.0349407617618	-1.45008814566134	0.783688534828983	1.83620981199108	0.587602674303351	NA	NA	VPS13D	65839
chr1	12594998	12596531	53.5983272443553	78.1217754589195	61.7752082067156	0.546086191946432	0.784595808207372	0.216693738330727	0.943664499362066	-0.329392453615705	0.999965949333556	DHRS3	0
chr1	12615198	12619408	307.682094434546	214.645518292315	129.864210455229	-0.520837477069147	0.762903919702538	-1.24110708647075	0.12301403316303	-0.720269609401601	0.999965949333556	DHRS3	0
chr1	13583453	13584712	57.6882936123687	36.0299701789224	18.9357420239957	-0.678808769633706	0.896794879758072	-1.6040817797613	0.630061191669876	-0.925273010127592	0.999965949333556	PDPN	0
chr1	13699656	13701796	244.343379123335	202.692273518266	187.880975213159	-0.267283144965337	0.858782604004325	-0.374925156840932	0.759452052281182	-0.107642011875595	0.999965949333556	PRDM2	0
chr1	13748320	13751428	391.634493170329	318.738372245713	321.642319524615	-0.296206121997598	0.766728323273353	-0.281461644613741	0.758793052295864	0.0147444773838571	0.999965949333556	PRDM2	0
chr1	13892729	13893450	19.4543699152897	34.3061373030802	25.2463131507088	0.823512815162223	0.791215667458169	0.398969065887066	0.927271292566749	-0.424543749275157	0.999965949333556	KAZN	0
chr1	14366209	14366627	8.95720944528558	9.35794312702447	8.19100144426278	NA	NA	NA	NA	NA	NA	KAZN	232077
chr1	14597940	14602120	334.070624679208	497.42977031122	405.166663672709	0.573812572340977	0.490103674167738	0.282892009067703	0.819181189155803	-0.290920563273273	0.999965949333556	KAZN	0
chr1	14923820	14925834	115.555163112625	96.2883182741154	59.626260090769	-0.26364397061944	0.910803159294482	-0.943201300869219	0.42147189228071	-0.679557330249779	0.999965949333556	KAZN	0
chr1	15151133	15154830	313.377844508956	387.672724791372	358.042998647208	0.307703754719632	0.807671259055437	0.192333516481472	0.904910959906002	-0.11537023823816	0.999965949333556	TMEM51	0
chr1	15246918	15247939	53.2762821684897	43.2473322289577	51.7037764449031	-0.296570193581804	0.922105855105069	-0.0355508485051248	0.993060608043858	0.261019345076679	0.999965949333556	FHAD1	0
chr1	15322559	15323683	107.020999079583	66.6043361597087	60.5705038934002	-0.688618353804814	0.659424511410599	-0.829903757902969	0.481020420947959	-0.141285404098156	0.999965949333556	FHAD1	16780
chr1	15409064	15411089	220.94543250677	192.216681025507	204.804848071106	-0.198646249067986	0.912504823707177	-0.107811011585415	0.967365121558339	0.0908352374825712	0.999965949333556	EFHD2	0
chr1	15523283	15528036	612.474544622581	481.195458168856	557.883087498671	-0.34956770225626	0.716231929428459	-0.135708994574302	0.926058036201545	0.213858707681958	0.999965949333556	CASP9	0
chr1	15584548	15585043	7.96472895405937	21.5005284243714	20.0098132175833	1.43096252838136	0.761881198832353	1.32937399552051	0.764611175034793	NA	NA	AGMAT	67
chr1	15602549	15604020	172.72671217327	157.815873460778	174.86148777038	-0.131784257738898	0.939902876399905	0.0123638245474328	0.996160459979028	0.144148082286331	0.999965949333556	DDI2	13480
chr1	15616503	15619556	536.990416283369	436.887174466924	434.05609599913	-0.297633797299224	0.74849228691764	-0.30773830835362	0.696119810463635	-0.0101045110543961	0.999965949333556	DDI2	0
chr1	15683708	15685910	230.696042249285	203.014351457764	199.160334203372	-0.183848050609909	0.907161052091729	-0.206128237322096	0.902174696428819	-0.0222801867121872	0.999965949333556	PLEKHM2	0
chr1	15757843	15759898	151.812887263531	193.561738069091	175.533185130758	0.349548766406911	0.831204938862095	0.2063265866454	0.925279127945565	-0.143222179761511	0.999965949333556	FBLIM1	0
chr1	15832723	15836555	916.043247904243	712.852039720238	708.44089446343	-0.363009355940768	0.724821432490057	-0.372281047452756	0.670472393333545	-0.00927169151198758	0.999965949333556	SPEN	11309
chr1	15846757	15851512	959.527911717998	679.53071958103	725.340595458239	-0.497533252994969	0.314112565684034	-0.401844621851129	0.425830972455448	0.0956886311438404	0.999965949333556	SPEN	0
chr1	15886029	15886916	56.9475838423988	37.2044596159115	43.7820985278085	-0.614399554040251	0.771307269240667	-0.383785392754032	0.878095490383764	0.230614161286218	0.999965949333556	SPEN	9454
chr1	15974746	15976526	188.634205535899	197.331339581779	228.980312943313	0.067583199737101	0.970589611835659	0.279478806477623	0.843155250807325	0.211895606740521	0.999965949333556	ZBTB17	0
chr1	16013005	16013387	6.97224846283315	22.864453170321	14.236277687664	1.70643666914918	0.677965912516223	1.01450032030714	0.847540548820081	NA	NA	HSPB7	4438
chr1	16048659	16049108	15.6571828807525	23.3190789546938	23.6360120890986	0.577929996509928	0.881147951312252	0.599620523933225	0.881207465707495	0.0216905274232975	0.999965949333556	CLCNKB	0
chr1	16073083	16074159	67.4710895760324	42.6411487188502	55.0598460604789	-0.658245367080389	0.821815006526493	-0.283766882099284	0.948324558492753	0.374478484981105	0.999965949333556	FAM131C	0
chr1	16154284	16156258	146.693873465002	112.257439941068	48.2146565232858	-0.386511414824326	0.881566515256898	-1.61290938214323	0.11554649805313	-1.22639796731891	0.816996425703612	EPHA2	0
chr1	16167176	16168238	62.0841814682774	43.1526145744774	56.0040898631101	-0.520108586127497	0.808558589920845	-0.155331873992887	0.965347126968728	0.36477671213461	0.999965949333556	EPHA2	11090
chr1	16206112	16207734	128.758950268321	116.917472712967	131.484985990866	-0.138713741654507	0.9420183520983	0.0192501447059652	0.994415112972199	0.157963886360472	0.999965949333556	ARHGEF19	0
chr1	16216436	16217878	102.853457160061	67.4378325620025	109.189951436209	-0.612100003322052	0.694077522764707	0.0770414571560985	0.978993209021643	0.68914146047815	0.999965949333556	ARHGEF19	3828
chr1	16226676	16228167	58.7817744399734	76.0380344531848	91.4605251830718	0.369474224792333	0.895204741880255	0.631765068166451	0.775977524981877	0.262290843374118	0.999965949333556	RSG1	8492
chr1	16236381	16237714	162.011427442539	121.918498519562	155.928968661469	-0.410902802378309	0.801861421349357	-0.0628975266148792	0.982268165497485	0.348005275763429	0.999965949333556	RSG1	0
chr1	16350299	16353022	430.915048125273	438.573177152372	452.599132935171	0.0245891585886783	0.987523958953581	0.066888030557878	0.969566835292199	0.0422988719691996	0.999965949333556	FBXO42	0
chr1	16366756	16369212	484.952544369843	378.598982020619	415.401763433871	-0.3581303687324	0.774236213955185	-0.22730085349565	0.880910471116316	0.13082951523675	0.999965949333556	SZRD1	0
chr1	16440308	16442001	211.857956982717	240.749239417331	295.459819858987	0.183138381036889	0.895204741880255	0.478364502885709	0.542329692347555	0.295226121848821	0.999965949333556	NECAP2	0
chr1	16498090	16500080	168.661630829506	139.649330645582	163.847423663479	-0.272081776516754	0.872942216657031	-0.0438908695082496	0.986587830208862	0.228190907008504	0.999965949333556	FAM231B	38986
chr1	16513196	16515035	89.752130580123	71.7568722992066	89.5776776792083	-0.32288881961725	0.865069323951981	-0.00256788474434371	0.999882191498215	0.320320934872906	0.999965949333556	FAM231B	24031
chr1	16611783	16614264	635.155206254045	564.450759886413	617.531102266264	-0.170518171523115	0.878619591777734	-0.0452536373685244	0.978613886247139	0.12526453415459	0.999965949333556	NBPF1	0
chr1	16643484	16645411	361.410687757669	372.821252490154	378.327775493358	0.0448557591072253	0.974877065323003	0.0623464528229919	0.974294551335037	0.0174906937157666	0.999965949333556	FAM231A	27592
chr1	16693585	16694011	13.9942669741656	19.4546650018625	12.6251708972826	0.476079027048913	0.934840570000302	-0.173922443195001	0.982683887723857	NA	NA	FAM231A	20583
chr1	16707436	16708373	49.1072800095877	51.6013061327563	64.7337383617092	0.0703660226251112	0.983673718206101	0.394485424163044	0.879617546905556	0.324119401537933	0.999965949333556	FAM231C	26088
chr1	16888929	16889842	24.8120122806554	8.8085996881714	12.3590702851994	-1.50045496551423	0.865069323951981	-1.03240402398234	0.925971813771082	NA	NA	CROCC	32108
chr1	16895087	16897450	168.663091068886	133.284427485869	150.146570115066	-0.340060209942169	0.863110237888214	-0.167031364608266	0.952106701129853	0.173028845333903	0.999965949333556	CROCC	24500
chr1	16903167	16905696	552.138155809298	400.573051324561	507.655756080565	-0.462450465699923	0.599531119834575	-0.121876820301625	0.941885871500133	0.340573645398297	0.999965949333556	CROCC	16254
chr1	16913421	16915267	223.82333388345	176.759025214182	196.337271540734	-0.338208172911401	0.837461269441515	-0.182392833164787	0.933518401953892	0.155815339746614	0.999965949333556	CROCC	6683
chr1	16921420	16923134	179.379836038998	193.826881151672	190.565347468357	0.113001377453651	0.946147388469599	0.0936389142805611	0.966519142271901	-0.0193624631730896	0.999965949333556	CROCC	0
chr1	16960557	16961553	22.6308915829655	31.2373421693169	33.4373145949716	0.469508921355323	0.906435354124353	0.583972640249351	0.882411920336993	0.114463718894028	0.999965949333556	MFAP2	16723
chr1	16978748	16980878	123.550618048453	171.568611491458	138.863182480997	0.475430067439688	0.787675369922153	0.172192883897725	0.950995225060063	-0.303237183541962	0.999965949333556	MFAP2	0
chr1	17010884	17012349	122.209747217732	127.923446156551	132.824352067766	0.0690274635694446	0.977617425592229	0.11764747256378	0.969482258107793	0.0486200089943358	0.999965949333556	ATP13A2	0
chr1	17031686	17031879	1.56337580958827	1.53439756688163	8.46032497143096	NA	NA	NA	NA	NA	NA	SDHB	13340
chr1	17052558	17054704	211.560796931101	202.465008018911	240.931369293903	-0.0642871228066555	0.968750519330577	0.188381312191569	0.897612399267032	0.252668434998225	0.999965949333556	SDHB	0
chr1	17119130	17119927	34.689967623178	47.3958991452298	53.8567532047061	0.452728336593506	0.860911728926324	0.62232896890928	0.769075467085709	0.169600632315774	0.999965949333556	PADI2	0
chr1	17436823	17440478	580.519009188104	514.023990583478	503.770708155908	-0.176241481355141	0.874653549933947	-0.208645783096451	0.845252993306269	-0.03240430174131	0.999965949333556	RCC2	0
chr1	17539362	17541291	137.966470195483	124.513705380923	158.214995727314	-0.147634345511065	0.946316849080417	0.187724975932299	0.938696645324689	0.335359321443365	0.999965949333556	ARHGEF10L	0
chr1	18109973	18111510	33.4500971288352	46.3729674339754	61.3712229159633	0.474489782000262	0.882871804864182	0.88662667161267	0.691120021677957	0.412136889612408	0.999965949333556	IGSF21	2228
chr1	18643411	18643660	8.80935953916757	10.2861571837986	9.53439616501862	NA	NA	0.139481909093545	0.987565489387166	NA	NA	PAX7	11888
chr1	18784251	18784533	3.47368171929175	18.0718251607156	13.7000478196415	NA	NA	1.94945397885612	0.655206223974912	NA	NA	TAS1R2	75149
chr1	18901673	18903657	225.28716959604	201.972504651312	201.716490525156	-0.158247400220208	0.928557689739468	-0.158054801135187	0.935516586616189	0.000192599085020921	0.999965949333556	ALDH4A1	0
chr1	18954894	18957387	202.531852891826	148.135852394255	153.775186172895	-0.448675684705393	0.739130834100689	-0.400691908948615	0.752731348144047	0.0479837757567785	0.999965949333556	IFFO2	0
chr1	19027887	19028171	9.28071476053103	11.2712113118272	14.5031840285184	NA	NA	0.665747740050732	0.914893446483214	NA	NA	UBR4	54069
chr1	19207978	19211964	727.166033083367	591.046984379028	647.195470294567	-0.298713524999857	0.680998009692709	-0.169968637628192	0.8568382095996	0.128744887371665	0.999965949333556	UBR4	0
chr1	19250286	19253476	698.376797640907	622.739094511212	606.618665043325	-0.166388491711394	0.890098742180101	-0.201563319767716	0.866363818000874	-0.0351748280563215	0.999965949333556	EMC1	0
chr1	19288555	19289261	17.7167989359539	28.5852952367006	30.885186917044	0.690816571517851	0.843222296516109	0.826859001548513	0.785053856939032	0.136042430030662	0.999965949333556	AKR7A3	0
chr1	19310996	19313240	259.008081512861	245.579745010163	261.612879871865	-0.0766116397810014	0.961539775517455	0.0163542537248936	0.993637767282831	0.092965893505895	0.999965949333556	AKR7A2	0
chr1	19338579	19339168	12.7295114555731	23.281201371468	42.842689097805	0.871952851250149	0.76092870867784	1.74503046916201	0.221530261304628	0.873077617911859	0.999965949333556	PQLC2	13826
chr1	19483888	19486611	275.034159039219	278.900780792383	273.971950157064	0.0216971793620848	0.992893776933695	-0.00689802427795932	0.997983803574943	-0.0285952036400441	0.999965949333556	CAPZB	0
chr1	19596169	19598521	399.747072030506	355.696651267073	361.145053582269	-0.169616408273428	0.901525631001351	-0.152613032673773	0.924854539466748	0.0170033755996555	0.999965949333556	MINOS1	0
chr1	19643446	19646070	106.5013340491	189.48892631927	176.866105377487	0.830637825315233	0.313287960795311	0.739090694901999	0.343685083195253	-0.0915471304132339	0.999965949333556	NBL1	0
chr1	19654012	19654200	10.868975594369	6.00499502982039	3.35768107311833	NA	NA	NA	NA	NA	NA	NBL1	6403
chr1	19664490	19665670	65.9077137664441	51.0708777891005	51.3014026116934	-0.364950660319895	0.909610627138369	-0.356832102515042	0.924490005443785	0.00811855780485366	0.999965949333556	HTR6	0
chr1	19799591	19800474	20.3721953337669	39.3829182761264	33.3034585601588	0.954237589730593	0.712675702056087	0.731413527102432	0.786333301513496	-0.222824062628161	0.999965949333556	TMCO4	0
chr1	19877918	19878358	2.48120122806554	18.2044203984217	35.4540181336479	2.85837866519466	0.280368289916956	3.82248735477392	0.0402515347938501	0.964108689579269	0.999965949333556	OTUD3	4155
chr1	19882334	19884141	228.760851315331	241.090137666364	265.636618203962	0.0780025325799524	0.968750519330577	0.219670800244136	0.903724627429446	0.141668267664184	0.999965949333556	OTUD3	0
chr1	20151318	20152510	43.8213722382111	61.4328375321821	46.0632912210254	0.484837880516796	0.835686589302661	0.0814571937805351	0.983071195396447	-0.40338068673626	0.999965949333556	PLA2G2F	11993
chr1	20185763	20186790	27.8406840422132	55.863505798706	65.9416655901097	1.00598351908927	0.549000345129867	1.2398430327405	0.295575109387114	0.233859513651231	0.999965949333556	UBXN10	0
chr1	20233717	20234169	8.58539432092073	16.1964345591387	14.5015725709759	NA	NA	0.79573434601344	0.889648838920733	NA	NA	UBXN10	47633
chr1	20290935	20292089	6.57554831421865	19.09475687197	23.6360120890986	1.53253316119269	0.607180576367808	1.84995439043684	0.388246207424081	NA	NA	VWA5B1	17
chr1	20342924	20344420	36.1040332872684	54.7648189209999	60.4342306722736	0.599409173545563	0.772002245321586	0.745112123087472	0.631320682224316	0.145702949541909	0.999965949333556	VWA5B1	39844
chr1	20366112	20367137	53.9964876323497	72.5146135350488	56.2718019327358	0.425493516649262	0.883208674465754	0.0597319274393705	0.988466998677351	-0.365761589209891	0.999965949333556	VWA5B1	63032
chr1	20483143	20487315	283.619553360139	455.65999557789	483.891528058052	0.682555074172169	0.277987918074358	0.767611764272013	0.127280849044015	0.0850566900998443	0.999965949333556	CAMK2N1	0
chr1	20506843	20508817	371.088102666814	326.789325483705	375.639374594304	-0.185098965743323	0.881335286811201	0.0154500259783231	0.993637767282831	0.200548991721646	0.999965949333556	MUL1	0
chr1	20551617	20555525	315.1929910398	338.534077675102	347.573221696042	0.103435591223233	0.963846558088654	0.140192701523367	0.957892463131565	0.0367571103001344	0.999965949333556	FAM43B	0
chr1	20633143	20634874	232.855198401485	180.831836964002	216.35514204603	-0.363110905656084	0.785204773214244	-0.104768487896607	0.961589584240306	0.258342417759477	0.999965949333556	PINK1	0
chr1	20660060	20662410	406.275770774985	347.664707909941	442.54139856247	-0.225245029897919	0.863110237888214	0.116620067450575	0.949224186790758	0.341865097348494	0.999965949333556	DDOST	0
chr1	20696329	20697350	99.6535107075153	54.0639177564121	110.531734699423	-0.882753878104282	0.502824475755713	0.144042555893004	0.960921023821625	1.02679643399729	0.717750262144468	KIF17	20141
chr1	20717249	20718394	64.9386580600877	73.992171030676	77.62823278616	0.188927875233324	0.939902876399905	0.248728524521096	0.928124104960827	0.0598006492877723	0.999965949333556	KIF17	0
chr1	20731419	20733522	145.931199149542	174.940522076691	178.224003216126	0.262027708376848	0.875479038344536	0.279678772157275	0.869287233445546	0.0176510637804269	0.999965949333556	SH2D5	0
chr1	20784743	20788555	704.879151121757	652.233593923827	759.216541681127	-0.112393013713751	0.928148710180955	0.103904986178262	0.943745262499395	0.216297999892013	0.999965949333556	HP1BP3	0
chr1	21173875	21177523	784.684512244128	595.612252103616	615.37731977769	-0.397017797504901	0.584940193357268	-0.354491571950902	0.598477334320736	0.0425262255539982	0.999965949333556	EIF4G3	0
chr1	21289648	21290967	89.0582703798925	86.0021610903168	108.380369397162	-0.0492023453870722	0.986666054150839	0.282766844903003	0.903724627429446	0.331969190290075	0.999965949333556	ECE1	0
chr1	21344329	21347017	194.267043407391	188.049199014038	242.816633984081	-0.0455761616516891	0.98006125581758	0.318675930199092	0.769075467085709	0.364252091850781	0.999965949333556	ECE1	0
chr1	21397549	21398182	10.79432052162	22.1067119344789	32.8986675406352	1.0424255421064	0.790344682735581	1.63134704467305	0.529744108472162	0.588921502566653	0.999965949333556	NBPF3	41946
chr1	21436344	21438115	133.399307648587	138.550643767876	134.302408552105	0.0528285565512782	0.981115844907199	0.00409660200804415	0.999341180376943	-0.048731954543234	0.999965949333556	NBPF3	2013
chr1	21439352	21441396	195.258063659237	165.696259092175	214.208611116397	-0.239061276934093	0.869246718136944	0.131898844414645	0.94692354495361	0.370960121348738	0.999965949333556	NBPF3	0
chr1	21508983	21510008	29.0820147759359	37.9622008517536	44.1852780897895	0.380566991591343	0.90143958159005	0.599570205577987	0.821341879928599	0.219003213986644	0.999965949333556	ALPL	0
chr1	21622192	21622962	17.9905342027	10.2861571837986	15.039413896541	-0.798039168686678	0.873570603653773	-0.223655946646855	0.977326266485241	NA	NA	RAP1GAP	0
chr1	21651297	21652367	27.3210190117303	18.6211685995687	40.8251798303574	-0.547427178901925	0.890597403282595	0.58852345599026	0.883829548777947	1.13595063489219	0.999965949333556	RAP1GAP	0
chr1	21658674	21659838	34.8890478171752	34.4576950288149	60.8341873191695	-0.0163782073793364	0.998805870364398	0.813627829721594	0.701541118648118	0.83000603710093	0.999965949333556	RAP1GAP	5368
chr1	21668552	21669813	77.073849412429	83.7668623588474	94.4101923215815	0.121632659291155	0.968750519330577	0.297630838696305	0.923630356155999	0.17599817940515	0.999965949333556	RAP1GAP	0
chr1	21781363	21784030	667.858752655391	552.194494446558	488.176532629605	-0.27458140395449	0.742991754329382	-0.451961812158515	0.360587169801858	-0.177380408204025	0.999965949333556	USP48	0
chr1	21814220	21814685	32.8777415710932	24.9103165928299	31.4262511576942	-0.400813034252448	0.901535873624443	-0.0686683801824466	0.987565489387166	0.332144654070002	0.999965949333556	LDLRAD2	1858
chr1	21936219	21937908	82.1328714867989	81.7588765195644	71.7095610186302	-0.00626400781935233	0.999040351323999	-0.175648854340525	0.956556746949132	-0.169384846521172	0.999965949333556	HSPG2	0
chr1	22023892	22026667	416.547505787363	344.899028227647	377.119848264957	-0.273749101877898	0.793049304212359	-0.147009103177754	0.918973009064327	0.126739998700144	0.999965949333556	CELA3A	16443
chr1	22052175	22054705	349.105681953719	255.809062122707	320.574694161197	-0.448026588183925	0.561078091432397	-0.124541159063197	0.92947150258024	0.323485429120728	0.999965949333556	CDC42	0
chr1	22141621	22143764	40.870276028162	31.0100292771305	53.7148398821806	-0.396204224447474	0.930009380726338	0.405731307936505	0.934554892719612	0.801935532383978	0.999965949333556	WNT4	0
chr1	22428665	22429869	236.446004045125	233.134139047009	225.489581564153	-0.0229004131700885	0.993808399313637	-0.0696232692759044	0.980266404366718	-0.0467228561058158	0.999965949333556	ZBTB40	21982
chr1	22451587	22453354	371.36329817294	314.248907080409	311.854714407853	-0.24194798180098	0.844103201794964	-0.258623322839712	0.827315506084346	-0.0166753410387322	0.999965949333556	ZBTB40	0
chr1	22563031	22564455	50.0997605008139	49.119732021072	54.1220480880179	-0.0260305775504379	0.994773131149699	0.115225699784065	0.977145345063771	0.141256277334503	0.999965949333556	EPHA8	0
chr1	22710025	22712216	75.6597837483386	48.1157154050149	74.4003791039982	-0.646588816492437	0.829632464973065	-0.0210278809149247	0.997140953003337	0.625560935577512	0.999965949333556	EPHB2	0
chr1	23018558	23022406	998.499624706287	772.560902198084	846.504163650635	-0.370796363919916	0.599864476220673	-0.240348193199784	0.772549101323423	0.130448170720132	0.999965949333556	KDM1A	0
chr1	23166809	23168904	224.663583750419	163.782943514541	170.424095402275	-0.453962442320818	0.672417322358262	-0.396317817225847	0.696119810463635	0.0576446250949713	0.999965949333556	LUZP1	0
chr1	23177543	23178198	40.4223455916683	27.7517988344067	30.0836621657096	-0.541470787648957	0.853940113033186	-0.431964828381042	0.896072998751301	0.109505959267915	0.999965949333556	LUZP1	0
chr1	23216982	23217689	25.1369778352807	18.1475803271673	33.3058757464726	-0.458373928385558	0.911916024390848	0.409369892204318	0.930474823072433	0.867743820589876	0.999965949333556	HTR1D	22254
chr1	23339076	23345670	1151.56996629151	926.606984574848	932.442750797988	-0.313766636542804	0.704703741383905	-0.305044760481077	0.669775151207562	0.00872187606172674	0.999965949333556	HNRNPR	0
chr1	23366707	23370527	721.331194539118	702.205879620884	697.187318793898	-0.0395269824277534	0.982532366615263	-0.0534450568299945	0.978613886247139	-0.0139180744022412	0.999965949333556	ZNF436	0
chr1	23423929	23425042	25.557102768765	56.2044988334012	43.6482424929957	1.13344570258613	0.646737196965077	0.764805827852296	0.791412308771276	-0.368639874733831	0.999965949333556	TCEA3	0
chr1	23483105	23484966	122.306366835971	96.856624200997	95.889860263464	-0.337737978223209	0.832762312233505	-0.352199878958671	0.821925111211103	-0.0144619007354624	0.999965949333556	ASAP3	0
chr1	23528394	23531843	293.070082572278	285.815122176611	319.911859817303	-0.0369664657137177	0.986666054150839	0.121841699602543	0.956556746949132	0.158808165316261	0.999965949333556	E2F2	0
chr1	23539659	23540277	20.3224252852676	10.7597454562	26.9953046197594	-0.926148320641163	0.787249256409384	0.398567005100631	0.929712225066023	1.32471532574179	0.999965949333556	E2F2	8440
chr1	23554243	23555715	86.4511837911988	67.7976932990638	66.4730610855047	-0.345191624373479	0.906726824470056	-0.366184369016181	0.910492063919175	-0.0209927446427017	0.999965949333556	ID3	4079
chr1	23556837	23560331	449.511645301035	360.90621704915	213.136957109123	-0.318274668869529	0.901796328016645	-1.07817746029194	0.393110867494459	-0.759902791422411	0.999965949333556	ID3	0
chr1	23562215	23562900	32.7796617134745	26.5204693261632	20.2791367447515	-0.29651131253604	0.947220900036125	-0.69126263192067	0.860799218509829	-0.39475131938463	0.999965949333556	ID3	2422
chr1	23568183	23568887	30.1242653156614	34.9501983964135	42.7048044191358	0.221706751573178	0.953986602424142	0.515664022525644	0.87636471469767	0.293957270952466	0.999965949333556	ID3	8390
chr1	23619732	23620013	9.75206998189449	6.28914799326121	11.817200315778	NA	NA	NA	NA	NA	NA	MDS2	7321
chr1	23635141	23635450	18.5599692816822	10.4755924927592	6.04285905708747	NA	NA	-1.57476497330668	0.663185337142835	NA	NA	MDS2	3659
chr1	23691259	23696624	883.404134899987	676.461924447266	760.686540877755	-0.385283290708767	0.721154769225822	-0.21741846176958	0.873905981501811	0.167864828939188	0.999965949333556	RPL11	0
chr1	23742722	23745767	435.529060241909	338.401387651734	422.770291178747	-0.362521217076722	0.711870199834561	-0.0418615179700677	0.981866350612615	0.320659699106655	0.999965949333556	TCEB3	0
chr1	23777064	23779744	460.545993674081	359.901963468937	374.961231403756	-0.354708663673223	0.686960231849012	-0.295357020950482	0.734402006516782	0.0593516427227411	0.999965949333556	PITHD1	0
chr1	23790606	23792626	197.540184693306	200.968488035255	202.518015276491	0.0241496070435557	0.992801375873795	0.0404221911616738	0.98600767827273	0.0162725841181181	0.999965949333556	LYPLA2	0
chr1	23799619	23801756	256.024799081663	272.55488751353	302.862188212256	0.0892889593082247	0.963611007419168	0.235080545251852	0.892628578034858	0.145791585943628	0.999965949333556	GALE	0
chr1	23824531	23826020	301.090422532357	273.464186475107	261.349196446095	-0.140422571645632	0.919743353605308	-0.206578361156829	0.874626770999816	-0.0661557895111966	0.999965949333556	HMGCL	0
chr1	23838436	23839378	53.6715220777243	39.6291936563414	35.0508385716669	-0.439907431217166	0.86473083333421	-0.602899157585278	0.782472356046993	-0.162991726368112	0.999965949333556	HMGCL	12978
chr1	23867430	23868943	131.439231690384	162.513783815903	141.424978904179	0.306042021078041	0.851971446907624	0.0935344594124981	0.974294551335037	-0.212507561665543	0.999965949333556	FUCA1	0
chr1	23902983	23903392	13.8215320437979	13.5443876265224	13.1597893077626	-0.0220177030770991	0.998958208969148	-0.0352990486380227	0.996479994326528	NA	NA	CNR2	9970
chr1	23958487	23962208	758.699983344979	696.807068101171	653.50604142128	-0.123842503333058	0.922105855105069	-0.216504600476282	0.842013685378477	-0.0926620971432242	0.999965949333556	PNRC2	0
chr1	23976128	23980875	989.583423873222	777.334615112492	834.406359604891	-0.348990103413822	0.732874056747767	-0.246755545239373	0.829575397841036	0.102234558174448	0.999965949333556	SRSF10	0
chr1	24071056	24071464	11.016825500487	24.6830037006435	18.8002745316403	1.15799531988608	0.771071486437224	0.786494888398571	0.867605283310949	NA	NA	MYOM3	4478
chr1	24186860	24187882	44.4171525808228	44.6680970461618	56.4064636963198	0.00456079212022524	0.999287235158206	0.34220544324918	0.909871541706144	0.337644651128954	0.999965949333556	IFNLR1	0
chr1	24321894	24322440	10.5205852548739	33.2074504253741	23.1021994073898	1.65206260341731	0.579733533640855	1.10497720660731	0.753798175758236	-0.547085396809999	0.999965949333556	GRHL3	600
chr1	24412938	24414199	171.584921536546	181.55174800945	148.131478033932	0.0787093443627908	0.970589611835659	-0.211934462938345	0.920881855052296	-0.290643807301136	0.999965949333556	STPG1	0
chr1	24415213	24417214	242.952738244114	187.234712492604	240.93539793776	-0.378364332628584	0.77241606659312	-0.013645685431811	0.996087241542382	0.364718647196773	0.999965949333556	NIPAL3	0
chr1	24502017	24504191	102.080561168942	20.307123892185	25.918816239858	-2.33585407801838	0.0484180994331862	-1.96664185798786	0.101652123973099	0.369212220030523	0.999965949333556	RCAN3	0
chr1	24641417	24645198	605.575490993116	544.901424622902	544.200765711997	-0.153169561306867	0.903779902222986	-0.158633144270237	0.910492063919175	-0.00546358296337047	0.999965949333556	SRRM1	0
chr1	24730724	24730990	4.06946206190346	10.1914395293183	5.63967949510647	NA	NA	NA	NA	NA	NA	CLIC4	14367
chr1	24744618	24747247	547.960392214117	402.505281997392	372.397017794259	-0.445430077129893	0.567912699084472	-0.550582635893424	0.323419201746723	-0.10515255876353	0.999965949333556	CLIC4	0
chr1	24848132	24848866	37.6674090968566	41.8834548758393	43.7796813414948	0.146888652333344	0.968750519330577	0.226754973322762	0.957796979373706	0.0798663209894184	0.999965949333556	RUNX3	81011
chr1	25231350	25233657	550.791444021057	424.593126229505	442.922823447627	-0.376823627287979	0.649228775329909	-0.315870276865675	0.698021002739865	0.0609533504223038	0.999965949333556	SYF2	0
chr1	25239391	25240883	242.207647756005	175.622508146081	197.287155444764	-0.465931858516723	0.650836641684645	-0.297742271188141	0.814862438210812	0.168189587328583	0.999965949333556	RSRP1	6563
chr1	25244325	25244660	15.6337580958827	13.3928299007877	2.68598371274041	NA	NA	-2.5397818193639	0.696782125440439	NA	NA	RSRP1	2786
chr1	25245466	25248366	625.574410963139	528.042013875233	556.947706712523	-0.245863434657065	0.828944024868378	-0.169561785587046	0.903670065277112	0.0763016490700194	0.999965949333556	RSRP1	0
chr1	25266280	25268369	128.410559928826	99.5465487168392	126.908903215321	-0.366819975605746	0.808983601689778	-0.00977345828265302	0.997502123871634	0.357046517323093	0.999965949333556	RSRP1	0
chr1	25336454	25339942	469.148971822352	396.310946444274	455.689907667435	-0.245127121237245	0.859839339809274	-0.0450144452256666	0.983071195396447	0.200112676011579	0.999965949333556	TMEM50A	0
chr1	25429500	25434038	819.108045797459	727.911672854288	745.888250001388	-0.170007741763157	0.864781608740251	-0.133440401564006	0.911052972847481	0.0365673401991506	0.999965949333556	RHCE	0
chr1	25543602	25544237	27.8904540907125	18.6969237660204	8.05714540944996	-0.567327535786462	0.919743353605308	-1.75572945517568	0.596832160747165	NA	NA	LDLRAP1	23
chr1	25608518	25608740	8.11403909955727	5.26621628200679	5.64048522387773	NA	NA	NA	NA	NA	NA	MAN1C1	8728
chr1	25615887	25618145	145.733579194925	132.261448381783	140.608145306191	-0.137409726217815	0.948123446736466	-0.046817267145658	0.986628978411617	0.0905924590721567	0.999965949333556	MAN1C1	0
chr1	25799774	25801014	34.2434974260642	41.7697747333305	46.3366433920499	0.287061905696873	0.930009380726338	0.419366590503493	0.892784414462734	0.13230468480662	0.999965949333556	SELENON	0
chr1	25819021	25821344	361.535112878917	373.995789319975	335.083518291115	0.0476892724192846	0.974539303049753	-0.113713700181274	0.943664499362066	-0.161402972600559	0.999965949333556	MTFR1L	0
chr1	25858399	25860172	221.608566725231	152.113946489596	165.592386488673	-0.542884310521195	0.637704718336808	-0.422901872560278	0.721897776956958	0.119982437960916	0.999965949333556	AUNIP	0
chr1	25874480	25876227	118.860490619688	135.443923658055	121.278086736698	0.189885535343832	0.936875769702692	0.0216546207880667	0.995178422740186	-0.168230914555766	0.999965949333556	PAQR7	3228
chr1	25900629	25907143	1013.7264609779	725.846846943751	919.282961490225	-0.482016479607122	0.537527936991652	-0.141691121047658	0.924490005443785	0.340325358559465	0.999965949333556	STMN1	0
chr1	25922353	25923140	13.3984866315539	49.4417625677386	45.7988020664848	1.88013291156906	0.620240956269547	1.76487946035575	0.607524193813982	-0.115253451213315	0.999965949333556	STMN1	15363
chr1	25990676	25990889	6.15396314135449	11.9152724051605	17.5963759470962	NA	NA	1.4848747465032	0.720547232440169	NA	NA	PAFAH2	6732
chr1	25997139	25998217	127.3683093891	108.487791035548	106.365277316029	-0.235786173742223	0.909497222762409	-0.260912250765505	0.908583683017961	-0.0251260770232814	0.999965949333556	PAFAH2	0
chr1	26021709	26022248	36.4260783631339	25.9332483040843	36.6667797346759	-0.489582270866932	0.878221169534309	-0.0133613922653876	0.998256267984024	0.476220878601545	0.999965949333556	EXTL1	0
chr1	26034784	26036427	216.104534693127	266.587817459767	249.669075080215	0.301529630383393	0.825435361147931	0.204099727153386	0.903724627429446	-0.0974299032300064	0.999965949333556	SLC30A2	9686
chr1	26110160	26113110	535.801776076906	458.728790711653	480.005674404624	-0.225211128096313	0.853854518315571	-0.163738724116093	0.911921675432625	0.0614724039802203	0.999965949333556	PDIK1L	0
chr1	26156711	26157011	7.12155860833105	10.7976230394258	16.5190818384235	NA	NA	1.20972101856848	0.750501331240625	NA	NA	FAM110D	2009
chr1	26161175	26162466	42.7044666257367	80.6412271538297	95.8922774497778	0.918141755115333	0.4595008918991	1.16036901087163	0.177031462178148	0.242227255756292	0.999965949333556	FAM110D	2156
chr1	26164126	26164654	20.0999203064007	8.65704196243671	15.0410253540835	-1.2049437357433	0.778030584605364	-0.408081432012182	0.950995225060063	NA	NA	RP11-96L14.8	3927
chr1	26169598	26170817	226.920819760237	203.980490490595	193.537575012462	-0.155270890752393	0.933494218867966	-0.241062064416874	0.891773060258659	-0.0857911736644815	0.999965949333556	ZNF593	0
chr1	26225030	26226047	36.5256184601325	61.470715115408	63.2580990636831	0.748842343670925	0.69428022696086	0.778817351084525	0.620835606227376	0.0299750074136002	0.999965949333556	CEP85	8106
chr1	26233637	26236332	379.225566551241	338.363652247002	352.678282780668	-0.166367851664303	0.909759771008312	-0.108188197550096	0.956556746949132	0.0581796541142067	0.999965949333556	CEP85	0
chr1	26279406	26280451	121.066496341628	105.949376852609	132.826769254079	-0.19462282258614	0.918408969340265	0.125461381163819	0.959272215099622	0.320084203749959	0.999965949333556	SH3BGRL3	0
chr1	26305777	26307292	232.50388758323	159.009277992964	194.593920173082	-0.548042972042765	0.556121063442412	-0.250334740596072	0.8568382095996	0.297708231446693	0.999965949333556	UBXN11	0
chr1	26335826	26337053	98.312639876794	96.4777535830759	93.4683657052641	-0.0266518328488406	0.993270734691114	-0.0612237482131559	0.982859706871773	-0.0345719153643153	0.999965949333556	AIM1L	2293
chr1	26360064	26360940	34.2932674745635	34.249344624657	40.2897556911061	-0.00846538692745293	0.999040351323999	0.233546267304112	0.964507849601674	0.242011654231565	0.999965949333556	AIM1L	5935
chr1	26385533	26386183	16.053883029367	44.8385698670938	27.7976350998651	1.4783980744889	0.548609264651376	0.807238863866785	0.812931076962019	-0.671159210622119	0.999965949333556	ZNF683	11012
chr1	26431584	26433506	331.514768378394	214.626508411455	269.540197890358	-0.625405980710489	0.426194640897808	-0.299390284508202	0.793852883506372	0.326015696202286	0.999965949333556	DHDDS	0
chr1	26470827	26474811	583.839000043758	454.201305784629	593.604011973173	-0.362939008763013	0.632429612037772	0.0233122665472802	0.987565489387166	0.386251275310293	0.999965949333556	HMGN2	0
chr1	26499947	26501931	240.099721891684	190.796010993965	239.604089148573	-0.332551225883397	0.820611412538972	-0.0115725440990525	0.996565513759355	0.320978681784344	0.999965949333556	HMGN2	27429
chr1	26529316	26530610	115.486348997395	87.8017491326107	91.4548850816729	-0.392798807685503	0.867064343801928	-0.33026479188874	0.902174696428819	0.062534015796763	0.999965949333556	RPS6KA1	0
chr1	26619415	26622316	405.555565311125	350.77138062693	309.292112255899	-0.209756758438619	0.838060910603281	-0.391843187372562	0.541349043521137	-0.182086428933943	0.999965949333556	RPS6KA1	47146
chr1	26636526	26637321	111.613046650729	81.3042507351916	104.756587711961	-0.457609516403804	0.774549150407838	-0.099033575315666	0.974294551335037	0.358575941088138	0.999965949333556	ARID1A	55915
chr1	26692033	26700759	1219.11126926736	972.562919450689	833.45566997209	-0.325058259577353	0.768358707995187	-0.548147694357943	0.405855163884076	-0.223089434780589	0.999965949333556	ARID1A	0
chr1	26723105	26724247	58.7846949187332	43.6262028468788	62.0477546489688	-0.427903547671488	0.857843803145912	0.0728000420123258	0.984557444560954	0.500703589683814	0.999965949333556	ARID1A	3461
chr1	26787146	26789338	364.492050046486	360.205173706068	425.473195195684	-0.0183094761630383	0.993458380325913	0.219971250626849	0.879617546905556	0.238280726789887	0.999965949333556	PIGV	0
chr1	26826082	26828002	111.664276938608	96.2883182741154	118.721930414914	-0.212202637400903	0.927648612691072	0.0872735698524051	0.977897523963799	0.299476207253308	0.999965949333556	ZDHHC18	0
chr1	26864400	26866215	167.146564829038	203.677375039126	211.25410960526	0.285094175269135	0.825366507891703	0.336768461945977	0.763875326354278	0.0516742866768421	0.999965949333556	SFN	1263
chr1	26889279	26890878	257.66575044276	265.451158213172	279.626938498825	0.0430613392014097	0.98229537003086	0.108724556585489	0.957647236876176	0.065663217384079	0.999965949333556	GPN2	0
chr1	26899173	26901134	424.562004789921	329.157219452881	367.311294200143	-0.368752960590155	0.68035860765004	-0.210577909397513	0.854081995162508	0.158175051192641	0.999965949333556	NUDC	0
chr1	26921083	26923177	274.786769036102	290.172086889873	248.595809615399	0.0773493036185423	0.961539775517455	-0.151321152096986	0.926006782142933	-0.228670455715528	0.999965949333556	NUDC	0
chr1	26993106	26995324	132.878182378724	83.9373351797794	121.270029448986	-0.659419447787041	0.579733533640855	-0.127364895311428	0.958900553426754	0.532054552475613	0.999965949333556	TRNP1	0
chr1	26997861	26998175	15.2107126836387	16.6700228315401	25.1148743022098	0.130856289200501	0.978652444245995	0.712335745132534	0.837174342263395	0.581479455932032	0.999965949333556	TRNP1	3543
chr1	27012443	27014108	96.4521040155898	72.4767359518229	70.3718063992732	-0.415910975428592	0.842595046646353	-0.450697054362736	0.821925111211103	-0.0347860789341439	0.999965949333556	FAM46B	0
chr1	27152733	27153371	15.979227956618	7.86142314336869	6.44684434783974	NA	NA	-1.33567674774903	0.82162077645536	NA	NA	SLC9A1	1227
chr1	27154506	27155563	86.1789087638326	76.549500308812	70.1040943296475	-0.170278061038516	0.938604339300203	-0.2968766160982	0.889332483675079	-0.126598555059684	0.999965949333556	SLC9A1	0
chr1	27233968	27236099	125.857624106771	124.191627441426	135.778853578903	-0.0157572911066375	0.99689739471499	0.107450028832013	0.975701768719419	0.12320731993865	0.999965949333556	WDTC1	0
chr1	27321603	27323991	382.378663434047	343.6866138146	390.408659234905	-0.154210677247727	0.890102752295936	0.0293336118602255	0.986180625395416	0.183544289107953	0.999965949333556	TMEM222	0
chr1	27342060	27342245	11.3403308157324	9.35794312702447	2.41666018557223	NA	NA	NA	NA	NA	NA	SYTL1	20
chr1	27349126	27350243	63.6475572778657	72.5146135350488	73.4658040466222	0.185848567258641	0.940976159815138	0.193145592639754	0.950383975079626	0.007297025381113	0.999965949333556	SYTL1	4254
chr1	27357428	27357621	9.10651959078348	8.65704196243671	15.0426368116261	NA	NA	0.703243443542861	0.897969076582057	NA	NA	MAP3K6	958
chr1	27360027	27361001	24.0683820319257	67.8167031799236	50.7619498285858	1.48944111944751	0.463846052340452	1.08320552990767	0.623935611491266	-0.406235589539842	0.999965949333556	MAP3K6	2950
chr1	27365661	27367034	82.1826415352982	58.8565457660175	84.7443573080639	-0.482311636139352	0.785064961786491	0.0387342679313367	0.988926001944597	0.521045904070689	0.999965949333556	MAP3K6	0
chr1	27392176	27393139	79.7029005466125	81.0579753549767	83.6718975720187	0.0264751085311903	0.993808399313637	0.0609396392149865	0.98554246116943	0.0344645306837962	0.999965949333556	GPR3	0
chr1	27488230	27490900	337.093455483247	320.916925691591	331.721002845369	-0.0725675108947732	0.961539775517455	-0.0244811344282211	0.988914774017846	0.0480863764665521	0.999965949333556	WASF2	0
chr1	27525775	27526536	26.7486634539884	5.87239979211427	20.8193952566304	-2.21206159992968	0.480365612685922	-0.389892781570509	0.953820449241696	NA	NA	WASF2	35618
chr1	27527532	27528702	47.3697090302518	45.7478214358393	49.553216871414	-0.0440777309995398	0.993270734691114	0.0791646919443682	0.985927698219431	0.123242422943908	0.999965949333556	WASF2	37375
chr1	27575210	27576504	74.0715229145007	59.8605149892434	55.3299753164184	-0.303312524174202	0.926839655365942	-0.41532010626564	0.898903635840439	-0.112007582091437	0.999965949333556	AHDC1	27087
chr1	27601558	27604701	345.040600609956	269.523827784499	239.46378728359	-0.353999522157798	0.845776431950965	-0.530260479891892	0.696332140656614	-0.176260957734094	0.999965949333556	AHDC1	0
chr1	27633967	27634569	13.2506367254359	35.1017561221482	30.3529856928778	1.40886098711473	0.505250778787078	1.18372306872801	0.560207145179465	-0.22513791838672	0.999965949333556	FGR	708
chr1	27659668	27660620	34.1688423533152	51.4497484070216	51.8384382084872	0.592100900485935	0.788106961175288	0.60800913294245	0.76197218298555	0.0159082324565151	0.999965949333556	IFI6	11558
chr1	27669323	27669751	39.008279927578	18.7537638372748	33.3050700177013	-1.04573920008583	0.730804408565946	-0.219878704300399	0.969354966210333	0.825860495785436	0.999965949333556	IFI6	2427
chr1	27671786	27672942	95.286888593996	57.7199339122543	100.995727076862	-0.718203506215005	0.709128753459221	0.0805502907158308	0.982268165497485	0.798753796930836	0.999965949333556	IFI6	0
chr1	27725521	27727329	218.388115966576	212.353284703929	242.939209816096	-0.0377254027005509	0.987482993187527	0.158392407021866	0.94464142060533	0.196117809722417	0.999965949333556	FAM76A	0
chr1	27769906	27770422	14.5168524834083	8.65704196243671	26.9944988909882	-0.735401309990416	0.894952427164858	0.896496041803962	0.86438826583317	NA	NA	STX12	2761
chr1	27772615	27775758	339.576116950692	297.578884248869	397.656222605308	-0.191915334291106	0.869788753329113	0.229302511589346	0.833618750128666	0.421217845880452	0.999965949333556	STX12	0
chr1	27829911	27832746	516.965151049718	459.808562494162	490.464171152992	-0.170496836031863	0.895204741880255	-0.0770331732428766	0.968603696862966	0.0934636627889863	0.999965949333556	PPP1R8	0
[truncated: 28,449 more rows]
