# Supplementary material for: Preclinical spheroid models identify BMX as a therapeutic target for metastatic MYCN nonamplified neuroblastoma
Source: JCI Insight. 2024 Jul 22;9(14):e169647. doi: 10.1172/jci.insight.169647 (PMC11383371; doi:10.1172/jci.insight.169647)
Supplement: Supporting data values [file jciinsight-9-169647-s203.xlsx]

## Sheet: Figure 3C
		NB1- Sph					NB4-Sph
		BMX relative expression					BMX relative expression
	Days(with 10% FBS )	0	2	4	8		0	2	4	8
		1	0.48	0.09	0.08		1	0.53	0.39	0.55
		1	0.19	0.16	0.05		1	0.44	0.33	0.31
		1	0.17	0.15	0.08		1	0.82	0.66	0.4

## Sheet: Figure 4A
		NB1				NB4
		BMX relative expression				BMX relative expression
		shControl	shBMX#1	shBMX#2		shControl	shBMX#1	shBMX#2
		1	0.17634	0.428922		1	0.252818	0.260604
		1	0.162344	0.426748		1	0.345518	0.247189
		1	0.187499	0.476281		1	0.504417	0.497206

## Sheet: Figure 4C
		NB1				NB4
		Luminescence (%)				Luminescence (%)
		shControl	shBMX#1	shBMX#2		shControl	shBMX#1	shBMX#2
		100	67.5545	66.0636		100	54.1422	56.4466
		85.4273	65.7	65.1909		95.1031	55.7092	56.4466
		127.273	73.3727	66.3545		91.8539	53.3587	56.6079

## Sheet: Figure 4D
		NB1
			Luminescence (%)
			shControl			shBMX#1			shBMX#2
		0	100	93.6937	110.296	100	97.8563	92.4382	100	103.346	100.436
		2	229.524	196.834	229.318	78.4923	82.3557	77.6678	183.972	198.06	196.12
		4	226.229	225.174	230.45	61.7903	63.6278	96.2544	183.729	266.731	239.791
		8	1415.7	1389.96	772.201	424.028	447.585	259.128	703.201	775.946	678.952
		NB4
		Luminescence (%)
			shControl			shBMX#1			shBMX#2
		0	100	104.203	103.007	100	103.008	104.337	100	111.448	70.852
		2	131.652	135.855	106.305	158.587	153.865	123.924	171.538	151.227	130.203
		4	211.995	252.538	226.35	243.512	235.502	245.366	186.626	167.555	193.326
		8	233.139	377.853	292.726	199.231	194.159	187.443	154.075	170.773	186.415

## Sheet: FIGURE 4E
			NB1				NB4
			Sphere-forming efficiency (%)				Sphere-forming efficiency (%)
			shControl	shBMX#1	shBMX#2		shControl	shBMX#1	shBMX#2
			100	72.7273	54.5455		100	20	30
			90.9091	63.6364	45.4545		80	30	30
			90.9091	72.7273	45.4545		130	30	20

## Sheet: FIGURE 5D
			NB1				NB4
			Luminescence (%)				Luminescence (%)
			DMSO	BMX-IN-1 5μM	BMX-IN-1 10μM		DMSO	BMX-IN-1 5μM	BMX-IN-1 10μM
			100	16.0633	6.45		100	54.6467	36.68
			106.667	16.2633	6.56333		113.333	58.14	36.6067
			120	16.3367	5.07667		113.333	60.2267	38.1867

## Sheet: FIGURE 5E
			NB1
				Luminescence (%)
			DAYS	DMSO				BMX-IN-1 10μM
			0	100	97.7577	91.5371	96.4436	100	100.871	101.262	100.719
			2	313.442	337.553	277.275	309.825	40.9315	44.3771	47.1539	44.1752
			4	819.771	1084.99	675.105	859.554	277.673	252.43	176.701	236.022
			8	1326.1	1808.32	1567.21	1567.21	416.509	239.808	0	328.159
			NB4
				Luminescence (%)
			DAYS	DMSO				BMX-IN-1 10μM
			0	100	104.016	155.959	122.96	100	119.189	119.703	137.464
			2	186.237	215.155	213.115	222.604	58.8521	55.5397	53.8835	63.1925
			4	549.903	604.016	600.712	510.687	170.331	143.746	156.625	180.583
			8	1389.25	1691.84	1970.82	1562.56	326.785	156.568	165.191	182.467

## Sheet: FIGURE 5G
				NB1				NB4
				DMSO	BMX-IN-1, 10µM	Gambogic acid 1µM		DMSO	BMX-IN-1, 10µM	Gambogic acid 1µM
				1.02919	1.21231	1.24708		1.09849	1.43705	1.55397
				1.05701	1.23781	1.36298		0.979144	1.44923	1.62947
				0.913292	1.17523	1.35371		0.937738	1.4127	1.56371
				1.01992	1.23318	1.34212		1.04734	1.42487	1.57345
				1.02224	1.21695	1.30967		0.898767	1.29822	1.6246
				1.03615	1.22622	1.29113		1.02055	1.44923	1.5564
				0.975878	1.21	1.36298		0.976709	1.40052	1.55153
				1.08251	1.24245	1.47657		0.945045	1.40782	1.55884
				0.943426	1.16595	1.34908		0.915817	1.40052	1.52961
				1.03615	1.14973	1.29113		0.89146	1.45897	1.58076
				1.00833	1.21463	1.31894		1.04247	1.39077	1.49064
				1.01065	1.1845	1.38153		0.923124	1.44436	1.49551
				0.968924	1.16827	1.40239		1.0035	1.41513	1.65139
				1.06396	1.27026	1.40703		1.0376	1.41513	1.64409
				1.11264	1.21927	1.42557		1.00594	1.42244	1.48577
				1.0176	1.31662	1.38385		1.06926	1.50282	1.62704

## Sheet: FIGURE 5H
				NB1				NB4
				Sphere-forming efficiency (%)				Sphere-forming efficiency (%)
				DMSO	BMX-IN-1 10μM			DMSO	BMX-IN-1 10μM
				100	42.8571			100	20
				85.7143	42.8571			140	30
				157.143	14.2857			100	70

## Sheet: FIGURE 6C
				NB1				NB4
				Relative expression				Relative expression
				BMX		CD44		BMX		CD44
				CD44+ve cells	CD44-ve cells	CD44+ve cells	CD44-ve cells	CD44+ve cells	CD44-ve cells	CD44+ve cells	CD44-ve cells
				1	0.445138	1	0.22165	1	0.11	1	0.02
				1	0.661624	1	0.0571026	1	0.11	1	0.02
				1	0.307128	1	0.130706	1	0.17	1	0.02

[truncated: 13 more sheets: FIGURE 6D, FIGURE 6E, FIGURE 6F, SUPPL FIGURE S1A, SUPPL FIGURE S2A, SUPPL FIGURE S2B, SUPPL FIGURE S2C, SUPPL FIGURE S2E, SUPPL FIGURE S2F, SUPPL FIGURE S2G, SUPPL FIGURE S2I, SUPPL FIGURE S3D, SUPPL FIGURE S3H]
